# Supplementary material for: Systematic proteome-wide Mendelian randomization using the human plasma proteome to identify therapeutic targets for lung adenocarcinoma
Source: J Transl Med. 2024 Apr 4;22:330. doi: 10.1186/s12967-024-04919-z (PMC10993587; doi:10.1186/s12967-024-04919-z)
Supplement: Supplementary file 2 — Additional file 2. Table S1. Genetic instruments of plasma proteins for MR analysis. MR: Mendelian randomization; SNP: single nucleotide polymorphism; chr: chromosome; pos: position; eaf: effect allele frequency; se: standard error. Table S2. MR results for plasma proteins significantly associated with LUAD after Bonferroni correction. MR: Mendelian randomization; LUAD: lung adenocarcinoma; SNP: single nucleotide polymorphism; OR: odds ratio; CI: confidence interval; PVE: proportion of variance explained. Table S3. MR results of proteome and LUAD. MR: Mendelian randomization; LUAD: lung adenocarcinoma; SNP: single nucleotide polymorphism; nSNPs: number of SNPs; se: standard error; OR: odds ratio; CI: confidence interval; IVW:inverse-variance-weighted. Table S4. Steiger filtering and reverse MR results of LUAD as exposure and proteome as outcome. MR: Mendelian randomization; LUAD: lung adenocarcinoma; SNP: single nucleotide polymorphism; nSNPs: number of SNPs; OR: odds ratio; CI: confidence interval; IVW:inversevariance-weighted. Table S5. Bayesian co-localization analysis on nine potential causal proteins. Druggable genes were divided into three tiers, including targets of approved drugs and drugs in clinical development (tier 1), proteins closely related to drug targets or with associated drug-like compounds (tier 2), and extracellular proteins and members of key drug-target families (tier 3). SNP: single nucleotide polymorphism. Table S6. Previously-reported genome-wide significant association of SNPs as genetic instruments of three potential causal proteins. SNP: single nucleotide polymorphism; chr: chromosome; se: standard error; N_samples: number of samples; N_cases: number of cases; N_controls: number of controls. Table S7. MR results of risk factors versus LUAD (GWAS from European population). MR: Mendelian randomization; LUAD: lung adenocarcinoma; GWAS: genome-wide association study; SNP: single nucleotide polymorphism; nSNPs: number of SNPs; se: standard er [file 12967_2024_4919_MOESM2_ESM.xlsx]

## Sheet: List of Supplementary Data
List of Supplementary Data
Supplementary Table 1 Genetic instruments of plasma proteins for MR analysis.
Supplementary Table 2 MR results for plasma proteins significantly associated with LUAD after Bonferroni correction.
Supplementary Table 3 MR results of proteome and LUAD.
Supplementary Table 4 Steiger filtering and reverse MR results of LUAD as exposure and proteome as outcome.
Supplementary Table 5 Bayesian co-localization analysis on nine potential causal proteins.
Supplementary Table 6 Previously-reported genome-wide significant association of SNPs as genetic instruments of three potential causal proteins.
Supplementary Table 7 MR results of risk factors versus LUAD (GWAS from European population).
Supplementary Table 8 MR results of proteome and LUAD risk factors.
Supplementary Table 9 LUAD mediation results for protein targets on LUAD via risk factors.
Supplementary Table 10 Summary of druggability and drug development for LUAD associated with plasma proteins through MR analysis.

## Sheet: Supplementary Table 1
Supplementary Table 1 Genetic instruments of plasma proteins for MR analysis.
protein	id.gene	SNP	chr	pos	effect allele	other allele	eaf	beta	se	pval	descriptive
KIRREL2	ENSG00000126259	rs117240178	19	36865163	T	C	0.01807	-0.8229	0.03236	1.19e-142	kirre like nephrin family adhesion molecule 2 [Source:HGNC Symbol;Acc:HGNC:18816]
GPC1	ENSG00000063660	rs73006377	2	241465000	G	C	0.03515	0.1761	0.023275	3.85e-14	glypican 1 [Source:HGNC Symbol;Acc:HGNC:4449]
YWHAB	ENSG00000166913	rs11569649	20	45902778	G	T	0.0172	-0.1692	0.03074	3.71e-08	tyrosine 3-monooxygenase/tryptophan 5-monooxygenase activation protein beta [Source:HGNC Symbol;Acc:HGNC:12849]
CST2	ENSG00000170369	rs148671301	20	24819428	T	G	0.00737	-0.3782	0.048994	1.17e-14	cystatin SA [Source:HGNC Symbol;Acc:HGNC:2474]
VNN2	ENSG00000112303	rs72978175	6	133754250	A	G	0.04449	0.1391	0.021113	4.45e-11	vanin 2 [Source:HGNC Symbol;Acc:HGNC:12706]
PDIA5	ENSG00000065485	rs143633454	3	124213703	T	G	0.01227	0.2999	0.037896	2.5e-15	protein disulfide isomerase family A member 5 [Source:HGNC Symbol;Acc:HGNC:24811]
ADGRF5	ENSG00000069122	rs9349437	6	47942202	C	A	0.15534	0.1294	0.011077	1.58e-31	adhesion G protein-coupled receptor F5 [Source:HGNC Symbol;Acc:HGNC:19030]
ERAP1	ENSG00000164307	rs10066356	5	97792422	T	A	0.04442	-0.3664	0.019326	3.69e-80	endoplasmic reticulum aminopeptidase 1 [Source:HGNC Symbol;Acc:HGNC:18173]
LRP12	ENSG00000147650	rs6993770	8	105569300	T	A	0.22448	-0.0592	0.009525	5.12e-10	LDL receptor related protein 12 [Source:HGNC Symbol;Acc:HGNC:31708]
MMP10	ENSG00000166670	rs185808648	11	103759540	C	G	0.02915	0.1391	0.024662	1.7e-08	matrix metallopeptidase 10 [Source:HGNC Symbol;Acc:HGNC:7156]
MXRA7	ENSG00000182534	rs11077926	17	77686812	T	C	0.26866	-0.0549	0.009161	2.06e-09	matrix remodeling associated 7 [Source:HGNC Symbol;Acc:HGNC:7541]
MDGA1	ENSG00000112139	rs11077926	6	38673872	C	A	0.44074	0.1998	0.009292	1.48e-102	MAM domain containing glycosylphosphatidylinositol anchor 1 [Source:HGNC Symbol;Acc:HGNC:19267]
SAA4	ENSG00000148965	rs1648233	11	19210963	A	C	0.05831	-0.2834	0.020568	3.44e-43	serum amyloid A4, constitutive [Source:HGNC Symbol;Acc:HGNC:10516]
CXCL6	ENSG00000124875	rs77858271	4	74822692	A	G	0.01948	-0.2662	0.028932	3.55e-20	C-X-C motif chemokine ligand 6 [Source:HGNC Symbol;Acc:HGNC:10643]
ACAA1	ENSG00000060971	rs28362641	3	39108083	T	C	0.17188	-0.0812	0.010883	8.59e-14	acetyl-CoA acyltransferase 1 [Source:HGNC Symbol;Acc:HGNC:82]
CNTN1	ENSG00000018236	rs112753780	12	42040520	C	T	0.09004	0.1003	0.014817	1.3e-11	contactin 1 [Source:HGNC Symbol;Acc:HGNC:2171]
SIRPB1	ENSG00000101307	rs117191302	20	2584641	G	C	0.01439	0.3241	0.037236	3.21e-18	signal regulatory protein beta 1 [Source:HGNC Symbol;Acc:HGNC:15928]
MMP1	ENSG00000196611	rs181195900	11	103759428	A	G	0.05293	0.1718	0.019411	8.7e-19	matrix metallopeptidase 1 [Source:HGNC Symbol;Acc:HGNC:7155]
PDGFRB	ENSG00000113721	rs7701857	5	151113577	A	G	0.47238	-0.1519	0.01038	1.71e-48	platelet derived growth factor receptor beta [Source:HGNC Symbol;Acc:HGNC:8804]
MPO	ENSG00000005381	rs190383363	17	59235408	T	C	0.01537	-0.7756	0.034384	1.15e-112	myeloperoxidase [Source:HGNC Symbol;Acc:HGNC:7218]
APOA5	ENSG00000110243	rs118074955	11	117746769	G	C	0.00679	0.2969	0.053975	3.78e-08	apolipoprotein A5 [Source:HGNC Symbol;Acc:HGNC:17288]
PLA2R1	ENSG00000153246	rs62194173	2	161013626	G	A	0.01337	0.3278	0.032755	1.41e-23	phospholipase A2 receptor 1 [Source:HGNC Symbol;Acc:HGNC:9042]
ENPP5	ENSG00000112796	rs190931875	6	47118952	C	T	0.00725	0.3142	0.050135	3.68e-10	ectonucleotide pyrophosphatase/phosphodiesterase family member 5 [Source:HGNC Symbol;Acc:HGNC:13717]
PCOLCE2	ENSG00000163710	rs6440197	3	143836124	A	G	0.00576	0.5416	0.057472	4.35e-21	procollagen C-endopeptidase enhancer 2 [Source:HGNC Symbol;Acc:HGNC:8739]
CLIC5	ENSG00000112782	rs80209537	6	47026769	T	C	0.01282	-0.2414	0.037763	1.63e-10	chloride intracellular channel 5 [Source:HGNC Symbol;Acc:HGNC:13517]
ENPP7	ENSG00000182156	rs7217011	17	80686125	A	C	0.42717	0.0905	0.00906	1.7e-23	ectonucleotide pyrophosphatase/phosphodiesterase 7 [Source:HGNC Symbol;Acc:HGNC:23764]
S100A7	ENSG00000143556	rs115200978	1	154402374	T	C	0.02381	1.2979	0.020441	0	S100 calcium binding protein A7 [Source:HGNC Symbol;Acc:HGNC:10497]
PTHLH	ENSG00000087494	rs7301752	12	28913378	G	C	0.26577	0.0688	0.008936	1.37e-14	parathyroid hormone like hormone [Source:HGNC Symbol;Acc:HGNC:9607]
CPA4	ENSG00000128510	rs184776625	7	131262793	G	A	0.00922	0.2654	0.044698	2.89e-09	carboxypeptidase A4 [Source:HGNC Symbol;Acc:HGNC:15740]
NDRG3	ENSG00000101079	rs73109321	20	37681869	G	T	0.00825	0.242	0.042483	1.22e-08	NDRG family member 3 [Source:HGNC Symbol;Acc:HGNC:14462]
LRP11	ENSG00000120256	rs4869947	6	150800060	A	G	0.24299	-0.074	0.009469	5.48e-15	LDL receptor related protein 11 [Source:HGNC Symbol;Acc:HGNC:16936]
ICAM1	ENSG00000090339	rs4804153	19	11220855	T	C	0.05903	0.1902	0.020031	2.19e-21	intercellular adhesion molecule 1 [Source:HGNC Symbol;Acc:HGNC:5344]
PLAU	ENSG00000122861	rs138076208	10	74849589	A	G	0.02491	0.221	0.026478	7.03e-17	plasminogen activator, urokinase [Source:HGNC Symbol;Acc:HGNC:9052]
NAGPA	ENSG00000103174	rs12930015	16	5964748	A	T	0.02457	-0.1839	0.028083	5.81e-11	N-acetylglucosamine-1-phosphodiester alpha-N-acetylglucosaminidase [Source:HGNC Symbol;Acc:HGNC:17378]
EGF	ENSG00000138798	rs75890625	4	110940201	G	A	0.01125	-0.3681	0.03955	1.31e-20	epidermal growth factor [Source:HGNC Symbol;Acc:HGNC:3229]
REG1B	ENSG00000172023	rs141639277	2	80013441	C	T	0.02328	-0.1736	0.027959	5.33e-10	regenerating family member 1 beta [Source:HGNC Symbol;Acc:HGNC:9952]
IL17RD	ENSG00000144730	rs77546328	3	58095221	G	T	0.04712	0.2038	0.018711	1.26e-27	interleukin 17 receptor D [Source:HGNC Symbol;Acc:HGNC:17616]
ADH6	ENSG00000172955	rs151006272	4	100142597	A	G	0.01403	-0.2586	0.034524	6.87e-14	alcohol dehydrogenase 6 (class V) [Source:HGNC Symbol;Acc:HGNC:255]
LY75	ENSG00000054219	rs75934577	2	160827219	A	C	0.03221	-0.4694	0.020887	7.49e-112	lymphocyte antigen 75 [Source:HGNC Symbol;Acc:HGNC:6729]
IL1RL1	ENSG00000115602	rs114645130	2	103272871	C	T	0.01826	-0.2109	0.030199	2.88e-12	interleukin 1 receptor like 1 [Source:HGNC Symbol;Acc:HGNC:5998]
B4GALT6	ENSG00000118276	rs2421524	18	32606167	T	C	0.00511	1.4475	0.058808	8.98e-134	beta-1,4-galactosyltransferase 6 [Source:HGNC Symbol;Acc:HGNC:929]
EPHB2	ENSG00000133216	rs555124684	1	23840090	G	A	0.01397	-0.2386	0.035837	2.78e-11	EPH receptor B2 [Source:HGNC Symbol;Acc:HGNC:3393]
LY75	ENSG00000054219	rs75078492	2	160822060	C	A	0.06912	-0.3105	0.014589	1.62e-100	lymphocyte antigen 75 [Source:HGNC Symbol;Acc:HGNC:6729]
ATRN	ENSG00000088812	rs6084794	20	4566987	A	T	0.00407	-1.0389	0.063422	2.63e-60	attractin [Source:HGNC Symbol;Acc:HGNC:885]
IL1RAP	ENSG00000196083	rs7430980	3	191568233	T	C	0.24554	0.0995	0.010278	3.64e-22	interleukin 1 receptor accessory protein [Source:HGNC Symbol;Acc:HGNC:5995]
IGSF3	ENSG00000143061	rs1411623	1	117576078	A	G	0.08573	-0.0939	0.014821	2.36e-10	immunoglobulin superfamily member 3 [Source:HGNC Symbol;Acc:HGNC:5950]
NELL1	ENSG00000165973	rs117320075	11	22483947	A	G	0.02524	0.1568	0.027998	2.14e-08	neural EGFL like 1 [Source:HGNC Symbol;Acc:HGNC:7750]
CST7	ENSG00000077984	rs148611850	20	25867059	A	G	0.02402	-0.4569	0.027454	3.43e-62	cystatin F [Source:HGNC Symbol;Acc:HGNC:2479]
NAGLU	ENSG00000108784	rs147677460	17	43450493	A	G	0.02249	0.3845	0.023272	2.55e-61	N-acetyl-alpha-glucosaminidase [Source:HGNC Symbol;Acc:HGNC:7632]
CRABP2	ENSG00000143320	rs76302130	1	157607811	T	C	0.03898	-0.1195	0.021775	4.07e-08	cellular retinoic acid binding protein 2 [Source:HGNC Symbol;Acc:HGNC:2339]
CDH17	ENSG00000079112	rs112986157	8	95119239	C	T	0.22063	0.057	0.009776	5.53e-09	cadherin 17 [Source:HGNC Symbol;Acc:HGNC:1756]
NQO2	ENSG00000124588	rs4959898	6	3919994	C	T	0.33548	0.0543	0.009304	5.34e-09	N-ribosyldihydronicotinamide:quinone reductase 2 [Source:HGNC Symbol;Acc:HGNC:7856]
MMP12	ENSG00000262406	rs80072274	11	103774031	A	G	0.03284	-0.1816	0.023516	1.14e-14	matrix metallopeptidase 12 [Source:HGNC Symbol;Acc:HGNC:7158]
MANBA	ENSG00000109323	rs78047097	4	103656020	C	T	0.01823	0.2679	0.029885	3.13e-19	mannosidase beta [Source:HGNC Symbol;Acc:HGNC:6831]
ASPN	ENSG00000106819	rs72743483	9	93377343	GA	TA	0.06822	-0.1584	0.016476	6.97e-22	asporin [Source:HGNC Symbol;Acc:HGNC:14872]
FAIM	ENSG00000158234	rs142442169	3	139525089	T	C	0.02022	-0.1706	0.030555	2.36e-08	Fas apoptotic inhibitory molecule [Source:HGNC Symbol;Acc:HGNC:18703]
PILRA	ENSG00000085514	rs6968157	7	101290281	C	A	0.03653	-0.348	0.021625	2.89e-58	paired immunoglobin like type 2 receptor alpha [Source:HGNC Symbol;Acc:HGNC:20396]
IGFALS	ENSG00000099769	rs35801822	16	2679949	G	A	0.08824	-0.0901	0.014374	3.65e-10	insulin like growth factor binding protein acid labile subunit [Source:HGNC Symbol;Acc:HGNC:5468]
GPNMB	ENSG00000136235	rs143026417	7	24159923	G	A	0.04048	0.2196	0.020635	1.89e-26	glycoprotein nmb [Source:HGNC Symbol;Acc:HGNC:4462]
HIBCH	ENSG00000198130	rs17585575	2	191225831	T	C	0.0277	-0.1778	0.02444	3.46e-13	3-hydroxyisobutyryl-CoA hydrolase [Source:HGNC Symbol;Acc:HGNC:4908]
IL17RD	ENSG00000144730	rs116685902	3	58051776	A	G	0.02536	-0.1485	0.025476	5.58e-09	interleukin 17 receptor D [Source:HGNC Symbol;Acc:HGNC:17616]
PI3	ENSG00000124102	rs2297201	20	46056339	T	C	0.04737	0.1211	0.01962	6.74e-10	peptidase inhibitor 3 [Source:HGNC Symbol;Acc:HGNC:8947]
ERAP1	ENSG00000164307	rs114207572	5	97686595	C	T	0.01929	0.28	0.028682	1.63e-22	endoplasmic reticulum aminopeptidase 1 [Source:HGNC Symbol;Acc:HGNC:18173]
GSN	ENSG00000148180	rs145573694	9	122210136	C	T	0.01267	-0.2342	0.036498	1.39e-10	gelsolin [Source:HGNC Symbol;Acc:HGNC:4620]
APOA5	ENSG00000110243	rs71480353	11	117668192	C	G	0.05701	0.2599	0.017906	9.82e-48	apolipoprotein A5 [Source:HGNC Symbol;Acc:HGNC:17288]
IL1RL1	ENSG00000115602	rs189123680	2	103227732	G	A	0.01506	-0.4792	0.033546	2.71e-46	interleukin 1 receptor like 1 [Source:HGNC Symbol;Acc:HGNC:5998]
NID2	ENSG00000087303	rs62003545	14	52944663	G	A	0.02	-0.2013	0.029766	1.36e-11	nidogen 2 [Source:HGNC Symbol;Acc:HGNC:13389]
BTN3A3	ENSG00000111801	rs145623467	6	27326794	A	G	0.01332	0.4833	0.037954	3.84e-37	butyrophilin subfamily 3 member A3 [Source:HGNC Symbol;Acc:HGNC:1140]
PNLIPRP2	ENSG00000266200	rs242982	10	117517226	G	A	0.05419	0.1434	0.019913	5.96e-13	pancreatic lipase related protein 2 (gene/pseudogene) [Source:HGNC Symbol;Acc:HGNC:9157]
ITIH1	ENSG00000055957	rs113685194	3	53662786	G	A	0.05245	0.1269	0.017734	8.31e-13	inter-alpha-trypsin inhibitor heavy chain 1 [Source:HGNC Symbol;Acc:HGNC:6166]
GAA	ENSG00000171298	rs8071514	17	80990283	A	C	0.36089	0.0783	0.008743	3.37e-19	alpha glucosidase [Source:HGNC Symbol;Acc:HGNC:4065]
IGFBP7	ENSG00000163453	rs112566816	4	57980691	G	A	0.02829	0.1569	0.024481	1.46e-10	insulin like growth factor binding protein 7 [Source:HGNC Symbol;Acc:HGNC:5476]
POFUT1	ENSG00000101346	rs75106956	20	33108923	A	G	0.04121	-0.1949	0.020538	2.32e-21	protein O-fucosyltransferase 1 [Source:HGNC Symbol;Acc:HGNC:14988]
SFTPD	ENSG00000133661	rs146369513	10	80851093	A	G	0.03329	-0.1734	0.02227	6.91e-15	surfactant protein D [Source:HGNC Symbol;Acc:HGNC:10803]
TIMP3	ENSG00000100234	rs149539274	22	33731439	A	G	0.01839	0.1875	0.031301	2.1e-09	TIMP metallopeptidase inhibitor 3 [Source:HGNC Symbol;Acc:HGNC:11822]
ACAT2	ENSG00000120437	rs528413461	6	160647082	T	G	0.01308	-0.2075	0.03621	1e-08	acetyl-CoA acetyltransferase 2 [Source:HGNC Symbol;Acc:HGNC:94]
ITIH3	ENSG00000162267	rs74411757	3	53676323	C	T	0.02902	-0.5154	0.024066	9.45e-102	inter-alpha-trypsin inhibitor heavy chain 3 [Source:HGNC Symbol;Acc:HGNC:6168]
FRZB	ENSG00000162998	rs113069888	2	183733556	A	G	0.0292	0.1661	0.024382	9.6e-12	frizzled related protein [Source:HGNC Symbol;Acc:HGNC:3959]
SOD3	ENSG00000109610	rs76930256	4	25664005	T	C	0.0197	0.4335	0.031369	1.94e-43	superoxide dismutase 3 [Source:HGNC Symbol;Acc:HGNC:11181]
ITIH1	ENSG00000055957	rs76257825	3	53655022	C	T	0.03128	-0.1739	0.022833	2.61e-14	inter-alpha-trypsin inhibitor heavy chain 1 [Source:HGNC Symbol;Acc:HGNC:6166]
QPCT	ENSG00000115828	rs62144660	2	38235369	C	G	0.00415	-0.9106	0.06421	1.19e-45	glutaminyl-peptide cyclotransferase [Source:HGNC Symbol;Acc:HGNC:9753]
MDGA2	ENSG00000139915	rs12587059	14	48536323	C	T	0.0076	-1.1403	0.047416	8.59e-128	MAM domain containing glycosylphosphatidylinositol anchor 2 [Source:HGNC Symbol;Acc:HGNC:19835]
SERPING1	ENSG00000149131	rs118179558	11	58479658	C	T	0.01383	0.2497	0.034792	7.13e-13	serpin family G member 1 [Source:HGNC Symbol;Acc:HGNC:1228]
EIF1AD	ENSG00000175376	rs148024674	11	66860549	A	G	0.00888	0.2869	0.042103	9.48e-12	eukaryotic translation initiation factor 1A domain containing [Source:HGNC Symbol;Acc:HGNC:28147]
SMOC1	ENSG00000198732	rs111236099	14	70889025	A	G	0.0188	-0.1819	0.029925	1.21e-09	SPARC related modular calcium binding 1 [Source:HGNC Symbol;Acc:HGNC:20318]
DEF6	ENSG00000023892	rs9394333	6	36177165	CACACACACACACACAC	CACACACACACACACAT	0.04326	-0.1872	0.020053	1.01e-20	DEF6 guanine nucleotide exchange factor [Source:HGNC Symbol;Acc:HGNC:2760]
ANXA2	ENSG00000182718	rs4450343	15	61258071	T	C	0.3362	-0.0509	0.008936	1.23e-08	annexin A2 [Source:HGNC Symbol;Acc:HGNC:537]
PLEKHA7	ENSG00000166689	rs4044329	11	17867356	A	G	0.1601	0.0836	0.011053	3.92e-14	pleckstrin homology domain containing A7 [Source:HGNC Symbol;Acc:HGNC:27049]
NCF1	ENSG00000158517	rs6968162	7	75641026	T	C	0.00678	0.3823	0.052243	2.52e-13	neutrophil cytosolic factor 1 [Source:HGNC Symbol;Acc:HGNC:7660]
NPTX1	ENSG00000171246	rs56886956	17	81328153	T	C	0.23248	0.0579	0.009825	3.78e-09	neuronal pentraxin 1 [Source:HGNC Symbol;Acc:HGNC:7952]
NAAA	ENSG00000138744	rs443514	4	76790050	GACACACACACACACACACACACACACACACACACACACA	GACACACACACACACACACACACACACACACACACACACC	0.08462	0.1338	0.014319	9.25e-21	N-acylethanolamine acid amidase [Source:HGNC Symbol;Acc:HGNC:736]
BTD	ENSG00000169814	rs62234692	3	16571270	T	C	0.04231	-0.2282	0.020936	1.16e-27	biotinidase [Source:HGNC Symbol;Acc:HGNC:1122]
PROC	ENSG00000115718	rs111339203	2	128278142	T	C	0.03132	-0.1401	0.022943	1.02e-09	protein C, inactivator of coagulation factors Va and VIIIa [Source:HGNC Symbol;Acc:HGNC:9451]
AMY2B	ENSG00000240038	rs80262232	1	104427897	G	A	0.06088	-0.3488	0.017651	6.45e-87	amylase alpha 2B [Source:HGNC Symbol;Acc:HGNC:478]
REG3G	ENSG00000143954	rs78638539	2	79876669	T	C	0.02683	0.1991	0.026683	8.55e-14	regenerating family member 3 gamma [Source:HGNC Symbol;Acc:HGNC:29595]
CLSTN1	ENSG00000171603	rs79521825	1	10671763	T	C	0.02412	0.2596	0.026608	1.73e-22	calsyntenin 1 [Source:HGNC Symbol;Acc:HGNC:17447]
VIT	ENSG00000205221	rs4670750	2	37662470	T	C	0.11644	-0.0807	0.013348	1.49e-09	vitrin [Source:HGNC Symbol;Acc:HGNC:12697]
GFRAL	ENSG00000187871	rs6925652	6	56247983	C	T	0.38134	0.0922	0.008283	8.88e-29	GDNF family receptor alpha like [Source:HGNC Symbol;Acc:HGNC:32789]
LCT	ENSG00000115850	rs116802312	2	136682064	T	C	0.01609	-0.4318	0.034051	7.52e-37	lactase [Source:HGNC Symbol;Acc:HGNC:6530]
PROK2	ENSG00000163421	rs9809964	3	72628421	A	C	0.04747	0.1303	0.019962	6.69e-11	prokineticin 2 [Source:HGNC Symbol;Acc:HGNC:18455]
RNASE6	ENSG00000169413	rs552039161	14	21624297	G	A	0.10123	-0.1155	0.014793	5.83e-15	ribonuclease A family member k6 [Source:HGNC Symbol;Acc:HGNC:10048]
TWSG1	ENSG00000128791	rs145735407	18	10238341	A	G	0.01412	-0.2369	0.033842	2.56e-12	twisted gastrulation BMP signaling modulator 1 [Source:HGNC Symbol;Acc:HGNC:12429]
IFNLR1	ENSG00000185436	rs417688	1	25023123	G	A	0.0182	0.2281	0.031139	2.39e-13	interferon lambda receptor 1 [Source:HGNC Symbol;Acc:HGNC:18584]
NAGLU	ENSG00000108784	rs553666825	17	43379426	TTTTTTTTTTAATTAT	ATTTTTTTTTAATTAT	0.00313	1.1651	0.060746	5.45e-82	N-acetyl-alpha-glucosaminidase [Source:HGNC Symbol;Acc:HGNC:7632]
EIF1AD	ENSG00000175376	rs79473476	11	66836110	C	T	0.00363	0.4022	0.062397	1.15e-10	eukaryotic translation initiation factor 1A domain containing [Source:HGNC Symbol;Acc:HGNC:28147]
CD109	ENSG00000156535	rs138578493	6	74661203	T	G	0.02584	0.4807	0.025071	6.14e-82	CD109 molecule [Source:HGNC Symbol;Acc:HGNC:21685]
SPINK6	ENSG00000178172	rs148402978	5	149047717	T	C	0.02113	-0.2961	0.027752	1.42e-26	serine peptidase inhibitor Kazal type 6 [Source:HGNC Symbol;Acc:HGNC:29486]
LRIG1	ENSG00000144749	rs116265972	3	67332434	T	C	0.01415	0.213	0.035259	1.53e-09	leucine rich repeats and immunoglobulin like domains 1 [Source:HGNC Symbol;Acc:HGNC:17360]
PYGL	ENSG00000100504	rs17252483	14	51775196	C	T	0.02681	-0.1476	0.024414	1.49e-09	glycogen phosphorylase L [Source:HGNC Symbol;Acc:HGNC:9725]
GUCA2B	ENSG00000044012	rs115897087	1	42985130	T	C	0.04326	0.1387	0.019483	1.09e-12	guanylate cyclase activator 2B [Source:HGNC Symbol;Acc:HGNC:4683]
IGDCC4	ENSG00000103742	rs139499244	15	66251999	T	C	0.03694	0.1284	0.021892	4.49e-09	immunoglobulin superfamily DCC subclass member 4 [Source:HGNC Symbol;Acc:HGNC:13770]
PSMB4	ENSG00000159377	rs545525415	1	152223541	C	T	0.00578	-0.5712	0.053586	1.57e-26	proteasome 20S subunit beta 4 [Source:HGNC Symbol;Acc:HGNC:9541]
PF4V1	ENSG00000109272	rs62315063	4	74673003	T	A	0.03099	-0.1272	0.02328	4.66e-08	platelet factor 4 variant 1 [Source:HGNC Symbol;Acc:HGNC:8862]
COL1A1	ENSG00000108821	rs145477139	17	51019784	A	G	0.01	-0.463	0.042779	2.68e-27	collagen type I alpha 1 chain [Source:HGNC Symbol;Acc:HGNC:2197]
HP	ENSG00000257017	rs57146646	16	72875452	G	A	0.04708	0.359	0.019244	1.14e-77	haptoglobin [Source:HGNC Symbol;Acc:HGNC:5141]
TPP1	ENSG00000166340	rs72846817	11	7432983	C	A	0.01883	-0.2956	0.029955	5.73e-23	tripeptidyl peptidase 1 [Source:HGNC Symbol;Acc:HGNC:2073]
SWAP70	ENSG00000133789	rs11601688	11	10566218	C	T	0.21561	0.0556	0.009714	1.04e-08	switching B cell complex subunit SWAP70 [Source:HGNC Symbol;Acc:HGNC:17070]
KLB	ENSG00000134962	rs12643250	4	40260962	A	G	0.30199	0.0909	0.008966	3.73e-24	klotho beta [Source:HGNC Symbol;Acc:HGNC:15527]
ACAT2	ENSG00000120437	rs41272114	6	160585045	T	C	0.05867	0.1377	0.017315	1.83e-15	acetyl-CoA acetyltransferase 2 [Source:HGNC Symbol;Acc:HGNC:94]
FCGR2A	ENSG00000143226	rs75969035	1	162329798	A	G	0.04104	0.4061	0.024564	2.15e-61	Fc gamma receptor IIa [Source:HGNC Symbol;Acc:HGNC:3616]
MTHFD2	ENSG00000065911	rs114388033	2	75021813	C	T	0.01028	0.34	0.039566	8.46e-18	methylenetetrahydrofolate dehydrogenase (NADP+ dependent) 2, methenyltetrahydrofolate cyclohydrolase [Source:HGNC Symbol;Acc:HGNC:7434]
AMY2A	ENSG00000243480	rs80262232	1	104427897	G	A	0.06088	-0.1884	0.017733	2.3e-26	amylase alpha 2A [Source:HGNC Symbol;Acc:HGNC:477]
B4GALT6	ENSG00000118276	rs17744336	18	32487701	TGTACAGGAT	TGTACATGAT	0.04576	0.2583	0.020083	7.43e-38	beta-1,4-galactosyltransferase 6 [Source:HGNC Symbol;Acc:HGNC:929]
ACE	ENSG00000159640	rs79593721	17	64298765	T	C	0.03107	-0.1963	0.02389	2.09e-16	angiotensin I converting enzyme [Source:HGNC Symbol;Acc:HGNC:2707]
NQO2	ENSG00000124588	rs2002837	6	3819995	A	G	0.45905	-0.0654	0.008832	1.32e-13	N-ribosyldihydronicotinamide:quinone reductase 2 [Source:HGNC Symbol;Acc:HGNC:7856]
MMP7	ENSG00000137673	rs7925257	11	103328845	T	C	0.09973	0.079	0.013991	1.64e-08	matrix metallopeptidase 7 [Source:HGNC Symbol;Acc:HGNC:7174]
FCGR3A	ENSG00000203747	rs11590399	1	162348912	A	G	0.10222	0.2501	0.015086	9.96e-62	Fc gamma receptor IIIa [Source:HGNC Symbol;Acc:HGNC:3619]
F2	ENSG00000180210	rs145619451	11	47533716	G	A	0.01444	-0.2147	0.033315	1.16e-10	coagulation factor II, thrombin [Source:HGNC Symbol;Acc:HGNC:3535]
PCSK9	ENSG00000169174	rs80098465	1	55858121	A	G	0.03091	-0.2826	0.023975	4.54e-32	proprotein convertase subtilisin/kexin type 9 [Source:HGNC Symbol;Acc:HGNC:20001]
IGFBP3	ENSG00000146674	rs700752	7	46713955	G	C	0.32747	0.1112	0.008754	5.73e-37	insulin like growth factor binding protein 3 [Source:HGNC Symbol;Acc:HGNC:5472]
HAVCR2	ENSG00000135077	rs115940461	5	157933878	C	A	0.04976	0.2827	0.018414	3.39e-53	hepatitis A virus cellular receptor 2 [Source:HGNC Symbol;Acc:HGNC:18437]
GUSB	ENSG00000169919	rs34356500	7	66771620	T	G	0.4642	0.1393	0.008204	1.18e-64	glucuronidase beta [Source:HGNC Symbol;Acc:HGNC:4696]
MMP10	ENSG00000166670	rs75224233	11	103566779	G	C	0.12131	-0.2034	0.012691	8.2e-58	matrix metallopeptidase 10 [Source:HGNC Symbol;Acc:HGNC:7156]
IL1RL1	ENSG00000115602	rs113392149	2	103135385	G	A	0.02119	0.2536	0.028196	2.38e-19	interleukin 1 receptor like 1 [Source:HGNC Symbol;Acc:HGNC:5998]
B4GALT7	ENSG00000027847	rs80019554	5	178390998	C	T	0.04817	-0.25	0.019943	4.74e-36	beta-1,4-galactosyltransferase 7 [Source:HGNC Symbol;Acc:HGNC:930]
KPNA2	ENSG00000182481	rs112001035	17	68827664	A	G	0.08183	0.1139	0.015158	5.73e-14	karyopherin subunit alpha 2 [Source:HGNC Symbol;Acc:HGNC:6395]
A4GALT	ENSG00000128274	rs28469648	22	43500955	C	G	0.3748	-0.054	0.008326	8.81e-11	alpha 1,4-galactosyltransferase (P blood group) [Source:HGNC Symbol;Acc:HGNC:18149]
F13B	ENSG00000143278	rs72744956	1	197846172	A	C	0.09998	-0.1478	0.013533	9.07e-28	coagulation factor XIII B chain [Source:HGNC Symbol;Acc:HGNC:3534]
SERPINA4	ENSG00000100665	rs147832226	14	95347208	T	C	0.01449	-0.2349	0.036221	8.86e-11	serpin family A member 4 [Source:HGNC Symbol;Acc:HGNC:8948]
CR1	ENSG00000203710	rs138755202	1	208414106	T	G	0.0131	-0.3208	0.03782	2.21e-17	complement C3b/C4b receptor 1 (Knops blood group) [Source:HGNC Symbol;Acc:HGNC:2334]
CA6	ENSG00000131686	rs111948546	1	9743109	C	G	0.01271	-0.2459	0.039801	6.48e-10	carbonic anhydrase 6 [Source:HGNC Symbol;Acc:HGNC:1380]
SIGLEC14	ENSG00000254415	rs4802932	19	52414654	G	A	0.18876	0.1067	0.011775	1.29e-19	sialic acid binding Ig like lectin 14 [Source:HGNC Symbol;Acc:HGNC:32926]
VNN2	ENSG00000112303	rs41286208	6	133531107	A	G	0.04819	-0.3229	0.020284	4.66e-57	vanin 2 [Source:HGNC Symbol;Acc:HGNC:12706]
CRYZ	ENSG00000116791	rs1999493	1	75500288	CAT	TAT	0.15589	0.3957	0.010899	1.36e-288	crystallin zeta [Source:HGNC Symbol;Acc:HGNC:2419]
PPIL1	ENSG00000137168	rs115248828	6	37639958	C	T	0.02821	-0.2862	0.025285	1.06e-29	peptidylprolyl isomerase like 1 [Source:HGNC Symbol;Acc:HGNC:9260]
PILRA	ENSG00000085514	rs10953325	7	101162227	A	G	0.43078	0.2116	0.007997	2.69e-154	paired immunoglobin like type 2 receptor alpha [Source:HGNC Symbol;Acc:HGNC:20396]
SDSL	ENSG00000139410	rs7294372	12	114199618	CTGGAA	TTGGAA	0.0138	-0.2053	0.034862	3.89e-09	serine dehydratase like [Source:HGNC Symbol;Acc:HGNC:30404]
OGN	ENSG00000106809	rs4744183	9	93164192	G	A	0.10529	-0.1413	0.012794	2.35e-28	osteoglycin [Source:HGNC Symbol;Acc:HGNC:8126]
HRG	ENSG00000113905	rs77278673	3	187437604	A	G	0.14891	-0.1287	0.012705	4.06e-24	histidine rich glycoprotein [Source:HGNC Symbol;Acc:HGNC:5181]
REG3G	ENSG00000143954	rs975051	2	79786134	G	A	0.49782	-0.0718	0.008414	1.42e-17	regenerating family member 3 gamma [Source:HGNC Symbol;Acc:HGNC:29595]
PILRA	ENSG00000085514	rs2074686	7	101157353	TA	TG	0.48791	0.1811	0.007952	8.26e-115	paired immunoglobin like type 2 receptor alpha [Source:HGNC Symbol;Acc:HGNC:20396]
SLAMF7	ENSG00000026751	rs12142756	1	161511962	C	A	0.22554	-0.1637	0.01041	1.01e-55	SLAM family member 7 [Source:HGNC Symbol;Acc:HGNC:21394]
C1QC	ENSG00000159189	rs140210111	1	23404871	A	C	0.00837	0.5161	0.046694	2.12e-28	complement C1q C chain [Source:HGNC Symbol;Acc:HGNC:1245]
ASL	ENSG00000126522	rs10950053	7	66848890	A	T	0.18497	-0.1399	0.010587	7.31e-40	argininosuccinate lyase [Source:HGNC Symbol;Acc:HGNC:746]
CTSH	ENSG00000103811	rs139969067	15	79702779	C	G	0.00321	-0.6087	0.073386	1.09e-16	cathepsin H [Source:HGNC Symbol;Acc:HGNC:2535]
ERAP2	ENSG00000164308	rs138338003	5	97672081	G	A	0.01313	-1.1082	0.031665	2.4e-268	endoplasmic reticulum aminopeptidase 2 [Source:HGNC Symbol;Acc:HGNC:29499]
IL18R1	ENSG00000115604	rs76161381	2	103148953	C	G	0.0173	-0.1881	0.031954	3.94e-09	interleukin 18 receptor 1 [Source:HGNC Symbol;Acc:HGNC:5988]
SEMA4C	ENSG00000168758	rs79848878	2	97616666	A	G	0.29157	-0.0544	0.009569	1.31e-08	semaphorin 4C [Source:HGNC Symbol;Acc:HGNC:10731]
DCXR	ENSG00000169738	rs56125083	17	82782399	G	T	0.00975	-0.2715	0.043826	5.83e-10	dicarbonyl and L-xylulose reductase [Source:HGNC Symbol;Acc:HGNC:18985]
LRP11	ENSG00000120256	rs17079961	6	150608482	A	T	0.02823	-0.1568	0.023199	1.39e-11	LDL receptor related protein 11 [Source:HGNC Symbol;Acc:HGNC:16936]
RNASET2	ENSG00000026297	rs71573407	6	167701151	A	G	0.01176	-0.3865	0.037337	4.12e-25	ribonuclease T2 [Source:HGNC Symbol;Acc:HGNC:21686]
VNN2	ENSG00000112303	rs56253925	6	133505091	T	G	0.03243	0.2749	0.023803	7.46e-31	vanin 2 [Source:HGNC Symbol;Acc:HGNC:12706]
FLRT3	ENSG00000125848	rs6079653	20	15079032	G	T	0.26777	0.1598	0.009058	1.18e-69	fibronectin leucine rich transmembrane protein 3 [Source:HGNC Symbol;Acc:HGNC:3762]
APOF	ENSG00000175336	rs3024961	12	57103388	C	T	0.03685	-0.1431	0.022062	8.81e-11	apolipoprotein F [Source:HGNC Symbol;Acc:HGNC:615]
TNC	ENSG00000041982	rs117529329	9	115858216	A	G	0.01998	-0.1793	0.029626	1.43e-09	tenascin C [Source:HGNC Symbol;Acc:HGNC:5318]
GLCE	ENSG00000138604	rs12591396	15	70011552	C	T	0.14729	-0.0856	0.011472	8.56e-14	glucuronic acid epimerase [Source:HGNC Symbol;Acc:HGNC:17855]
COL2A1	ENSG00000139219	rs11168712	12	48743229	CTAAAAAAAAAAAAAAAAAGTCAGGCA	CTAAAAAAAAAAAAAAAAAGTCAGGCG	0.04501	-0.3419	0.019165	3.44e-71	collagen type II alpha 1 chain [Source:HGNC Symbol;Acc:HGNC:2200]
HAVCR1	ENSG00000113249	rs10515754	5	157806530	CAGTTCC	TAGTTCC	0.07479	-0.1516	0.015433	8.94e-23	hepatitis A virus cellular receptor 1 [Source:HGNC Symbol;Acc:HGNC:17866]
ROBO2	ENSG00000185008	rs150130692	3	78385270	A	G	0.02204	-0.1873	0.027541	1.04e-11	roundabout guidance receptor 2 [Source:HGNC Symbol;Acc:HGNC:10250]
PLTP	ENSG00000100979	rs1204638	20	46646586	C	T	0.01688	0.2909	0.032133	1.39e-19	phospholipid transfer protein [Source:HGNC Symbol;Acc:HGNC:9093]
GGH	ENSG00000137563	rs1520928	8	63773604	A	G	0.24924	0.0836	0.009443	8.51e-19	gamma-glutamyl hydrolase [Source:HGNC Symbol;Acc:HGNC:4248]
CNTN1	ENSG00000018236	rs7303010	12	41803878	TT	TC	0.34974	0.0634	0.008799	5.79e-13	contactin 1 [Source:HGNC Symbol;Acc:HGNC:2171]
GSTZ1	ENSG00000100577	rs7148273	14	78063025	G	C	0.37175	-0.123	0.00858	1.31e-46	glutathione S-transferase zeta 1 [Source:HGNC Symbol;Acc:HGNC:4643]
PAM	ENSG00000145730	rs73191277	5	103760827	CATATATATATAT	TATATATATATAT	0.00557	0.3124	0.053726	6.07e-09	peptidylglycine alpha-amidating monooxygenase [Source:HGNC Symbol;Acc:HGNC:8596]
ITIH1	ENSG00000055957	rs72957271	3	53517790	T	C	0.02342	-0.3126	0.026379	2.15e-32	inter-alpha-trypsin inhibitor heavy chain 1 [Source:HGNC Symbol;Acc:HGNC:6166]
CLSTN2	ENSG00000158258	rs35146445	3	141301552	G	A	0.03708	-0.1567	0.021584	3.87e-13	calsyntenin 2 [Source:HGNC Symbol;Acc:HGNC:17448]
PPIL1	ENSG00000137168	rs138358390	6	37596414	A	G	0.03996	-0.2526	0.021355	2.78e-32	peptidylprolyl isomerase like 1 [Source:HGNC Symbol;Acc:HGNC:9260]
TFF3	ENSG00000160180	rs395306	21	43036637	A	G	0.00532	-0.3489	0.0589	3.15e-09	trefoil factor 3 [Source:HGNC Symbol;Acc:HGNC:11757]
CD55	ENSG00000196352	rs12032925	1	208107752	G	T	0.13016	-0.0881	0.012355	9.97e-13	CD55 molecule (Cromer blood group) [Source:HGNC Symbol;Acc:HGNC:2665]
PNLIPRP2	ENSG00000266200	rs140579893	10	117365298	C	T	0.01814	0.2813	0.033369	3.46e-17	pancreatic lipase related protein 2 (gene/pseudogene) [Source:HGNC Symbol;Acc:HGNC:9157]
UST	ENSG00000111962	rs2342859	6	149796792	TTTTGTTTGTTTGTTTTTTGTTTTTTGTTTTTTT	TTTTGTTTGTTTGTTTTTTGTTTTTTGTTTTTTG	0.32735	-0.0508	0.008838	9.04e-09	uronyl 2-sulfotransferase [Source:HGNC Symbol;Acc:HGNC:17223]
TP53I3	ENSG00000115129	rs4665722	2	24804989	G	A	0.42205	0.0822	0.008174	8.66e-24	tumor protein p53 inducible protein 3 [Source:HGNC Symbol;Acc:HGNC:19373]
LTF	ENSG00000012223	rs185266428	3	47203097	T	C	0.01207	0.5167	0.039363	2.32e-39	lactotransferrin [Source:HGNC Symbol;Acc:HGNC:6720]
TPSB2	ENSG00000197253	rs141895087	16	1947410	A	G	0.02331	-0.3434	0.030507	2.15e-29	tryptase beta 2 [Source:HGNC Symbol;Acc:HGNC:14120]
TNFAIP6	ENSG00000123610	rs13415898	2	152097066	A	C	0.01814	0.2371	0.030797	1.37e-14	TNF alpha induced protein 6 [Source:HGNC Symbol;Acc:HGNC:11898]
MDGA2	ENSG00000139915	rs116174082	14	48391779	A	G	0.02108	1.0801	0.020399	0	MAM domain containing glycosylphosphatidylinositol anchor 2 [Source:HGNC Symbol;Acc:HGNC:19835]
RNASE3	ENSG00000169397	rs189727654	14	21608492	G	A	0.00549	-0.5913	0.054609	2.54e-27	ribonuclease A family member 3 [Source:HGNC Symbol;Acc:HGNC:10046]
CROT	ENSG00000005469	rs193163017	7	88113664	G	A	0.066	-0.1711	0.016324	1.05e-25	carnitine O-octanoyltransferase [Source:HGNC Symbol;Acc:HGNC:2366]
MET	ENSG00000105976	rs138121767	7	117510258	T	C	0.03875	0.1538	0.02152	8.87e-13	MET proto-oncogene, receptor tyrosine kinase [Source:HGNC Symbol;Acc:HGNC:7029]
CXCL16	ENSG00000161921	rs76563749	17	5450769	G	A	0.00716	-0.7653	0.052272	1.54e-48	C-X-C motif chemokine ligand 16 [Source:HGNC Symbol;Acc:HGNC:16642]
MANBA	ENSG00000109323	rs78501767	4	103471033	C	T	0.02867	-0.1487	0.024035	6.14e-10	mannosidase beta [Source:HGNC Symbol;Acc:HGNC:6831]
SPOCK3	ENSG00000196104	rs192358371	4	167944432	G	A	0.01166	0.7037	0.037077	2.52e-80	SPARC (osteonectin), cwcv and kazal like domains proteoglycan 3 [Source:HGNC Symbol;Acc:HGNC:13565]
FOLR3	ENSG00000110203	rs10898884	11	72848523	G	A	0.25476	0.1501	0.009288	9.65e-59	folate receptor gamma [Source:HGNC Symbol;Acc:HGNC:3795]
F7	ENSG00000057593	rs72670665	13	113828517	T	C	0.02154	-0.6001	0.032249	2.76e-77	coagulation factor VII [Source:HGNC Symbol;Acc:HGNC:3544]
COCH	ENSG00000100473	rs76539348	14	31599846	A	G	0.01692	0.1939	0.03325	5.49e-09	cochlin [Source:HGNC Symbol;Acc:HGNC:2180]
TLR3	ENSG00000164342	rs111881870	4	186791318	T	G	0.03438	0.187	0.023331	1.1e-15	toll like receptor 3 [Source:HGNC Symbol;Acc:HGNC:11849]
PTGFRN	ENSG00000134247	rs61807842	1	117693104	T	C	0.04009	-0.2335	0.02153	2.09e-27	prostaglandin F2 receptor inhibitor [Source:HGNC Symbol;Acc:HGNC:9601]
AMY1A	ENSG00000237763	rs150062710	1	104367062	C	T	0.01506	0.5079	0.034972	8.65e-48	amylase alpha 1A [Source:HGNC Symbol;Acc:HGNC:474]
CD177	ENSG00000204936	rs78112898	19	44062222	A	G	0.01509	-0.3984	0.036373	6.42e-28	CD177 molecule [Source:HGNC Symbol;Acc:HGNC:30072]
TSTD1	ENSG00000215845	rs112876729	1	161735957	A	G	0.0187	0.2483	0.030381	3.01e-16	thiosulfate sulfurtransferase like domain containing 1 [Source:HGNC Symbol;Acc:HGNC:35410]
CACNA2D3	ENSG00000157445	rs9840584	3	55770368	C	T	0.03509	0.1882	0.022614	8.62e-17	calcium voltage-gated channel auxiliary subunit alpha2delta 3 [Source:HGNC Symbol;Acc:HGNC:15460]
CD300A	ENSG00000167851	rs117162506	17	75176080	A	G	0.02242	-0.3234	0.028783	2.72e-29	CD300a molecule [Source:HGNC Symbol;Acc:HGNC:19319]
LANCL1	ENSG00000115365	rs149640935	2	211167091	G	A	0.00757	-0.3773	0.047005	1e-15	LanC like glutathione S-transferase 1 [Source:HGNC Symbol;Acc:HGNC:6508]
PDE5A	ENSG00000138735	rs28646193	4	120317840	A	T	0.02256	-0.1656	0.027388	1.48e-09	phosphodiesterase 5A [Source:HGNC Symbol;Acc:HGNC:8784]
GPC1	ENSG00000063660	rs138109369	2	241154302	T	C	0.01704	0.2096	0.032623	1.32e-10	glypican 1 [Source:HGNC Symbol;Acc:HGNC:4449]
SIGLEC9	ENSG00000129450	rs17761883	19	51822757	T	C	0.13683	0.0916	0.01633	2.03e-08	sialic acid binding Ig like lectin 9 [Source:HGNC Symbol;Acc:HGNC:10878]
LEFTY2	ENSG00000143768	rs141415111	1	226624199	A	G	0.02806	-0.33	0.026196	2.18e-36	left-right determination factor 2 [Source:HGNC Symbol;Acc:HGNC:3122]
LRP4	ENSG00000134569	rs4752854	11	47598272	AT	AA	0.10495	-0.2437	0.013737	2.03e-70	LDL receptor related protein 4 [Source:HGNC Symbol;Acc:HGNC:6696]
SIRPB1	ENSG00000101307	rs117888338	20	2299619	T	C	0.0217	0.4874	0.030786	1.87e-56	signal regulatory protein beta 1 [Source:HGNC Symbol;Acc:HGNC:15928]
TXNDC5	ENSG00000239264	rs3033968	6	8588200	AAA	AAC	0.00346	0.4666	0.067215	3.87e-12	thioredoxin domain containing 5 [Source:HGNC Symbol;Acc:HGNC:21073]
FAM151A	ENSG00000162391	rs4927221	1	55300916	A	G	0.44265	-0.0463	0.008453	4.32e-08	family with sequence similarity 151 member A [Source:HGNC Symbol;Acc:HGNC:25032]
OLFM2	ENSG00000105088	rs189767513	19	10610580	A	G	0.01442	0.3424	0.036716	1.1e-20	olfactomedin 2 [Source:HGNC Symbol;Acc:HGNC:17189]
FCGR2B	ENSG00000072694	rs433812	1	162352058	TTCCTCTT	GTCCTCTT	0.45486	0.0904	0.009354	4.26e-22	Fc gamma receptor IIb [Source:HGNC Symbol;Acc:HGNC:3618]
PDCD6	ENSG00000249915	rs72705167	5	988097	T	C	0.01099	-0.3896	0.039947	1.79e-22	programmed cell death 6 [Source:HGNC Symbol;Acc:HGNC:8765]
CBLN1	ENSG00000102924	rs72792061	16	49954669	AC	AA	0.0328	-0.373	0.024395	8.92e-53	cerebellin 1 precursor [Source:HGNC Symbol;Acc:HGNC:1543]
LGMN	ENSG00000100600	rs369311392	14	93417524	A	G	0.02237	-0.159	0.028121	1.57e-08	legumain [Source:HGNC Symbol;Acc:HGNC:9472]
IL1RAP	ENSG00000196083	rs4677628	3	191327762	A	G	0.39059	0.0721	0.009022	1.33e-15	interleukin 1 receptor accessory protein [Source:HGNC Symbol;Acc:HGNC:5995]
ADAM23	ENSG00000114948	rs13409289	2	207288626	A	G	0.01273	0.2477	0.03649	1.14e-11	ADAM metallopeptidase domain 23 [Source:HGNC Symbol;Acc:HGNC:202]
ROR1	ENSG00000185483	rs17127063	1	64846659	A	G	0.03053	-0.1429	0.023794	1.91e-09	receptor tyrosine kinase like orphan receptor 1 [Source:HGNC Symbol;Acc:HGNC:10256]
CPQ	ENSG00000104324	rs145704203	8	97808404	T	C	0.02017	-0.2824	0.030813	4.96e-20	carboxypeptidase Q [Source:HGNC Symbol;Acc:HGNC:16910]
COLEC11	ENSG00000118004	rs114804001	2	4303161	G	A	0.01128	-0.3607	0.043754	1.67e-16	collectin subfamily member 11 [Source:HGNC Symbol;Acc:HGNC:17213]
TPSAB1	ENSG00000172236	rs181614941	16	1900670	G	C	0.00609	1.7096	0.058018	7.64e-191	tryptase alpha/beta 1 [Source:HGNC Symbol;Acc:HGNC:12019]
ICAM4	ENSG00000105371	rs188966040	19	10946618	TCAAAAAAAAAAC	TCAAAAAAAAAAA	0.01988	-0.3306	0.029395	2.4e-29	intercellular adhesion molecule 4 (Landsteiner-Wiener blood group) [Source:HGNC Symbol;Acc:HGNC:5347]
FETUB	ENSG00000090512	rs78043937	3	187309032	C	T	0.00926	-0.2589	0.043258	2.16e-09	fetuin B [Source:HGNC Symbol;Acc:HGNC:3658]
FCGR2B	ENSG00000072694	rs41271969	1	162333056	T	C	0.00611	0.8181	0.061564	2.69e-40	Fc gamma receptor IIb [Source:HGNC Symbol;Acc:HGNC:3618]
TGFBI	ENSG00000120708	rs13169264	5	136717740	T	G	0.22296	0.106	0.009917	1.15e-26	transforming growth factor beta induced [Source:HGNC Symbol;Acc:HGNC:11771]
NCF1	ENSG00000158517	rs6966722	7	75442736	GGAA	GGAG	0.09564	0.5057	0.014164	3.62e-279	neutrophil cytosolic factor 1 [Source:HGNC Symbol;Acc:HGNC:7660]
UCMA	ENSG00000165623	rs149794311	10	13887549	T	C	0.03113	-0.2393	0.023592	3.55e-24	upper zone of growth plate and cartilage matrix associated [Source:HGNC Symbol;Acc:HGNC:25205]
VTN	ENSG00000109072	rs546977571	17	29026094	AATA	AGTA	0.02549	0.5866	0.027917	5.03e-98	vitronectin [Source:HGNC Symbol;Acc:HGNC:12724]
B4GALT7	ENSG00000027847	rs749462	5	178263199	A	C	0.02634	-0.4687	0.026222	1.87e-71	beta-1,4-galactosyltransferase 7 [Source:HGNC Symbol;Acc:HGNC:930]
NELL1	ENSG00000165973	rs76908258	11	22228538	G	A	0.0268	-0.1752	0.026617	4.63e-11	neural EGFL like 1 [Source:HGNC Symbol;Acc:HGNC:7750]
LAMC2	ENSG00000058085	rs3814330	1	183897951	T	C	0.25751	0.0757	0.009261	2.98e-16	laminin subunit gamma 2 [Source:HGNC Symbol;Acc:HGNC:6493]
ICAM5	ENSG00000105376	rs60185972	19	10948713	G	A	0.49275	-0.1027	0.008661	1.95e-32	intercellular adhesion molecule 5 [Source:HGNC Symbol;Acc:HGNC:5348]
FCGR2B	ENSG00000072694	rs75969035	1	162329798	A	G	0.04104	0.2819	0.023775	1.98e-32	Fc gamma receptor IIb [Source:HGNC Symbol;Acc:HGNC:3618]
F2	ENSG00000180210	rs118097789	11	47390360	C	A	0.01441	-0.252	0.035313	9.59e-13	coagulation factor II, thrombin [Source:HGNC Symbol;Acc:HGNC:3535]
COL2A1	ENSG00000139219	rs17238458	12	48654723	T	C	0.03943	0.1505	0.02064	3.06e-13	collagen type II alpha 1 chain [Source:HGNC Symbol;Acc:HGNC:2200]
HTATIP2	ENSG00000109854	rs4922729	11	21031695	G	T	0.14431	-0.0757	0.011783	1.32e-10	HIV-1 Tat interactive protein 2 [Source:HGNC Symbol;Acc:HGNC:16637]
NT5C3L	ENSG00000141698	rs7405488	17	42483937	G	T	0.02142	-0.1536	0.027465	2.24e-08	5'-nucleotidase, cytosolic IIIB [Source:HGNC Symbol;Acc:HGNC:28300]
B3GNT2	ENSG00000170340	rs17027446	2	62871484	A	G	0.10967	0.0824	0.013013	2.42e-10	UDP-GlcNAc:betaGal beta-1,3-N-acetylglucosaminyltransferase 2 [Source:HGNC Symbol;Acc:HGNC:15629]
NCAM2	ENSG00000154654	rs113269548	21	22187971	C	T	0.0296	0.1799	0.02446	1.91e-13	neural cell adhesion molecule 2 [Source:HGNC Symbol;Acc:HGNC:7657]
CPOX	ENSG00000080819	rs12490980	3	99238220	ACTAAACTAAACTAAACTAAACTAAACTAAACTAAACTAAACTAAAT	ACTAAACTAAACTAAACTAAACTAAACTAAACTAAACTAAACTAAAC	0.00309	-0.5554	0.072538	1.91e-14	coproporphyrinogen oxidase [Source:HGNC Symbol;Acc:HGNC:2321]
PILRA	ENSG00000085514	rs117326437	7	101043826	A	G	0.03268	-0.2341	0.022486	2.21e-25	paired immunoglobin like type 2 receptor alpha [Source:HGNC Symbol;Acc:HGNC:20396]
SERPING1	ENSG00000149131	rs10736688	11	58260685	A	G	0.1812	-0.1956	0.010812	3.74e-73	serpin family G member 1 [Source:HGNC Symbol;Acc:HGNC:1228]
IL16	ENSG00000172349	rs77163637	15	81954695	CGGCA	GGGCA	0.04861	-0.1815	0.019666	2.73e-20	interleukin 16 [Source:HGNC Symbol;Acc:HGNC:5980]
FUT3	ENSG00000171124	rs145686975	19	6487789	T	A	0.02019	-0.2083	0.029896	3.23e-12	fucosyltransferase 3 (Lewis blood group) [Source:HGNC Symbol;Acc:HGNC:4014]
PCSK7	ENSG00000160613	rs7101835	11	117866644	G	A	0.40013	-0.0934	0.008036	3.19e-31	proprotein convertase subtilisin/kexin type 7 [Source:HGNC Symbol;Acc:HGNC:8748]
PLEKHA1	ENSG00000107679	rs11248373	10	123065114	C	T	0.45599	-0.0448	0.008103	3.23e-08	pleckstrin homology domain containing A1 [Source:HGNC Symbol;Acc:HGNC:14335]
HPGDS	ENSG00000163106	rs151073434	4	94973952	T	C	0.02204	-0.2987	0.027077	2.7e-28	hematopoietic prostaglandin D synthase [Source:HGNC Symbol;Acc:HGNC:17890]
DARS2	ENSG00000117593	rs200453346	1	174489569	G	A	0.0944	-0.115	0.013389	8.77e-18	aspartyl-tRNA synthetase 2, mitochondrial [Source:HGNC Symbol;Acc:HGNC:25538]
CA8	ENSG00000178538	rs7819622	8	60910566	A	G	0.13411	0.151	0.01173	6.39e-38	carbonic anhydrase 8 [Source:HGNC Symbol;Acc:HGNC:1382]
HBZ	ENSG00000130656	rs80313379	16	783410	C	A	0.03811	-0.1609	0.022943	2.33e-12	hemoglobin subunit zeta [Source:HGNC Symbol;Acc:HGNC:4835]
SCARA5	ENSG00000168079	rs352428	8	28621375	G	A	0.11226	-0.0872	0.013221	4.23e-11	scavenger receptor class A member 5 [Source:HGNC Symbol;Acc:HGNC:28701]
PLA2R1	ENSG00000153246	rs116043781	2	160689090	G	A	0.02529	0.3542	0.023857	7.28e-50	phospholipase A2 receptor 1 [Source:HGNC Symbol;Acc:HGNC:9042]
PPIL1	ENSG00000137168	rs76705879	6	37500102	A	G	0.00845	-0.3871	0.048882	2.39e-15	peptidylprolyl isomerase like 1 [Source:HGNC Symbol;Acc:HGNC:9260]
MRC1	ENSG00000260314	rs138488415	10	18535507	C	T	0.0173	0.1801	0.031224	8.03e-09	mannose receptor C-type 1 [Source:HGNC Symbol;Acc:HGNC:7228]
FGL1	ENSG00000104760	rs182924214	8	18533932	TC	TT	0.00339	-1.7298	0.064316	2.49e-159	fibrinogen like 1 [Source:HGNC Symbol;Acc:HGNC:3695]
FCGR3A	ENSG00000203747	rs142279671	1	162174505	G	C	0.0242	-0.3155	0.029779	3.16e-26	Fc gamma receptor IIIa [Source:HGNC Symbol;Acc:HGNC:3619]
COL18A1	ENSG00000182871	rs1047209	21	46136895	T	C	0.14905	-0.0639	0.011598	3.6e-08	collagen type XVIII alpha 1 chain [Source:HGNC Symbol;Acc:HGNC:2195]
INHBC	ENSG00000175189	rs574073945	12	58075082	G	A	0.00925	0.3007	0.045511	3.92e-11	inhibin subunit beta C [Source:HGNC Symbol;Acc:HGNC:6068]
FKBP7	ENSG00000079150	rs62175447	2	179099621	G	C	0.0769	-0.1165	0.015015	8.56e-15	FKBP prolyl isomerase 7 [Source:HGNC Symbol;Acc:HGNC:3723]
GBP1	ENSG00000117228	rs12410795	1	89685336	C	T	0.01792	-0.5632	0.031095	2.54e-73	guanylate binding protein 1 [Source:HGNC Symbol;Acc:HGNC:4182]
AMY2B	ENSG00000240038	rs141392442	1	104198470	T	C	0.01601	0.3803	0.03348	6.69e-30	amylase alpha 2B [Source:HGNC Symbol;Acc:HGNC:478]
GPNMB	ENSG00000136235	rs75988976	7	23893439	A	G	0.0902	-0.1012	0.014558	3.61e-12	glycoprotein nmb [Source:HGNC Symbol;Acc:HGNC:4462]
LY75	ENSG00000054219	rs75131375	2	160522164	T	C	0.03536	0.2368	0.020355	2.79e-31	lymphocyte antigen 75 [Source:HGNC Symbol;Acc:HGNC:6729]
PDCD5	ENSG00000105185	rs74527155	19	33204164	G	A	0.02974	0.1516	0.024019	2.76e-10	programmed cell death 5 [Source:HGNC Symbol;Acc:HGNC:8764]
SPON2	ENSG00000159674	rs137872016	4	1825077	GTCACCTTCCG	GTCACTTTCCG	0.02467	0.2116	0.026267	7.91e-16	spondin 2 [Source:HGNC Symbol;Acc:HGNC:11253]
SVEP1	ENSG00000165124	rs111413458	9	111192633	T	A	0.02906	0.2028	0.025395	1.4e-15	sushi, von Willebrand factor type A, EGF and pentraxin domain containing 1 [Source:HGNC Symbol;Acc:HGNC:15985]
SVEP1	ENSG00000165124	rs111413458	9	111192633	T	A	0.02906	0.2352	0.025441	2.36e-20	sushi, von Willebrand factor type A, EGF and pentraxin domain containing 1 [Source:HGNC Symbol;Acc:HGNC:15985]
IL11RA	ENSG00000137070	rs72725026	9	35274623	A	G	0.03801	0.1635	0.02159	3.65e-14	interleukin 11 receptor subunit alpha [Source:HGNC Symbol;Acc:HGNC:5967]
CD177	ENSG00000204936	rs62116612	19	43975436	C	G	0.04212	0.3204	0.022072	9.58e-48	CD177 molecule [Source:HGNC Symbol;Acc:HGNC:30072]
BOC	ENSG00000144857	rs9866486	3	113896986	A	C	0.03908	0.1272	0.021275	2.25e-09	BOC cell adhesion associated, oncogene regulated [Source:HGNC Symbol;Acc:HGNC:17173]
VNN2	ENSG00000112303	rs12209771	6	133371656	C	A	0.00967	-0.8566	0.042938	1.52e-88	vanin 2 [Source:HGNC Symbol;Acc:HGNC:12706]
PNLIP	ENSG00000175535	rs142847612	10	117175598	G	C	0.01485	-0.2261	0.034057	3.16e-11	pancreatic lipase [Source:HGNC Symbol;Acc:HGNC:9155]
QPCTL	ENSG00000011478	rs759299	19	46309079	A	G	0.33795	-0.0593	0.00887	2.3e-11	glutaminyl-peptide cyclotransferase like [Source:HGNC Symbol;Acc:HGNC:25952]
HBZ	ENSG00000130656	rs116091872	16	759582	G	T	0.00791	0.5173	0.048297	9.06e-27	hemoglobin subunit zeta [Source:HGNC Symbol;Acc:HGNC:4835]
AOC1	ENSG00000002726	rs67117953	7	151466337	G	C	0.04056	-0.2187	0.022256	8.67e-23	amine oxidase copper containing 1 [Source:HGNC Symbol;Acc:HGNC:80]
SERPINE2	ENSG00000135919	rs150672539	2	224643714	A	G	0.03509	0.1636	0.023555	3.77e-12	serpin family E member 2 [Source:HGNC Symbol;Acc:HGNC:8951]
NAGLU	ENSG00000108784	rs56097721	17	43145553	T	C	0.01612	0.5522	0.029007	8.42e-81	N-acetyl-alpha-glucosaminidase [Source:HGNC Symbol;Acc:HGNC:7632]
MGP	ENSG00000111341	rs12426752	12	15486293	A	C	0.24267	-0.0583	0.009504	8.54e-10	matrix Gla protein [Source:HGNC Symbol;Acc:HGNC:7060]
CLEC12A	ENSG00000172322	rs2607885	12	10593418	A	G	0.42529	0.1883	0.00836	2.41e-112	C-type lectin domain family 12 member A [Source:HGNC Symbol;Acc:HGNC:31713]
MATN3	ENSG00000132031	rs56129718	2	20609149	A	G	0.01911	-0.3158	0.030244	1.6e-25	matrilin 3 [Source:HGNC Symbol;Acc:HGNC:6909]
TPST1	ENSG00000169902	rs149823250	7	67012162	A	G	0.10708	0.1465	0.013589	4.24e-27	tyrosylprotein sulfotransferase 1 [Source:HGNC Symbol;Acc:HGNC:12020]
BTN3A3	ENSG00000111801	rs12210888	6	27042800	A	G	0.01765	0.4847	0.031686	8.01e-53	butyrophilin subfamily 3 member A3 [Source:HGNC Symbol;Acc:HGNC:1140]
NAGLU	ENSG00000108784	rs149164852	17	43129954	C	G	0.01252	0.356	0.031125	2.71e-30	N-acetyl-alpha-glucosaminidase [Source:HGNC Symbol;Acc:HGNC:7632]
PLG	ENSG00000122194	rs117444691	6	161339452	T	C	0.04289	-0.1159	0.020386	1.31e-08	plasminogen [Source:HGNC Symbol;Acc:HGNC:9071]
CRHBP	ENSG00000145708	rs74514452	5	77565023	G	A	0.01188	0.3181	0.038874	2.77e-16	corticotropin releasing hormone binding protein [Source:HGNC Symbol;Acc:HGNC:2356]
TNC	ENSG00000041982	rs62575342	9	115697255	T	C	0.07423	-0.1645	0.016143	2.2e-24	tenascin C [Source:HGNC Symbol;Acc:HGNC:5318]
TLR3	ENSG00000164342	rs186593226	4	186665929	T	C	0.01189	-0.3053	0.040467	4.54e-14	toll like receptor 3 [Source:HGNC Symbol;Acc:HGNC:11849]
CRISP2	ENSG00000124490	rs151338429	6	50291165	T	G	0.00253	-1.2686	0.080873	1.87e-55	cysteine rich secretory protein 2 [Source:HGNC Symbol;Acc:HGNC:12024]
COCH	ENSG00000100473	rs142183746	14	31471737	A	C	0.03748	0.1619	0.021931	1.56e-13	cochlin [Source:HGNC Symbol;Acc:HGNC:2180]
EMILIN3	ENSG00000183798	rs118186212	20	41942859	G	C	0.04351	0.1267	0.020491	6.28e-10	elastin microfibril interfacer 3 [Source:HGNC Symbol;Acc:HGNC:16123]
LAMC2	ENSG00000058085	rs10797915	1	183821090	A	G	0.21685	-0.1107	0.009895	4.7e-29	laminin subunit gamma 2 [Source:HGNC Symbol;Acc:HGNC:6493]
PNLIPRP2	ENSG00000266200	rs7899451	10	117220833	G	C	0.23987	0.0913	0.010559	5.32e-18	pancreatic lipase related protein 2 (gene/pseudogene) [Source:HGNC Symbol;Acc:HGNC:9157]
H6PD	ENSG00000049239	rs116656644	1	9845512	A	G	0.05107	-0.2333	0.019539	7.33e-33	hexose-6-phosphate dehydrogenase/glucose 1-dehydrogenase [Source:HGNC Symbol;Acc:HGNC:4795]
IL18R1	ENSG00000115604	rs80339564	2	102971459	C	T	0.03095	0.2547	0.023564	3.12e-27	interleukin 18 receptor 1 [Source:HGNC Symbol;Acc:HGNC:5988]
ART4	ENSG00000111339	rs7962905	12	15415575	AGG	GGG	0.38841	0.1033	0.008102	3.13e-37	ADP-ribosyltransferase 4 (inactive) (Dombrock blood group) [Source:HGNC Symbol;Acc:HGNC:726]
TESC	ENSG00000088992	rs562046	12	117670610	C	T	0.08844	0.0988	0.014689	1.74e-11	tescalcin [Source:HGNC Symbol;Acc:HGNC:26065]
GLCE	ENSG00000138604	rs2306101	15	69842433	T	G	0.044	-0.2218	0.020051	1.92e-28	glucuronic acid epimerase [Source:HGNC Symbol;Acc:HGNC:17855]
AMY1A	ENSG00000237763	rs61788971	1	104234461	T	C	0.05386	-0.6763	0.018993	1.03e-277	amylase alpha 1A [Source:HGNC Symbol;Acc:HGNC:474]
SHH	ENSG00000164690	rs10225434	7	156380639	C	T	0.3776	-0.0906	0.00858	4.6e-26	sonic hedgehog signaling molecule [Source:HGNC Symbol;Acc:HGNC:10848]
CSF2RB	ENSG00000100368	rs145143750	22	37508521	A	C	0.018	-0.1731	0.031375	3.45e-08	colony stimulating factor 2 receptor subunit beta [Source:HGNC Symbol;Acc:HGNC:2436]
C5	ENSG00000106804	rs149409102	9	121641960	TTCTCTCTCTCTCTC	TTCTCTCTCTCTCTT	0.0486	-0.118	0.019534	1.53e-09	complement C5 [Source:HGNC Symbol;Acc:HGNC:1331]
AOC1	ENSG00000002726	rs113953390	7	151426945	C	T	0.02556	0.6325	0.027305	1.05e-118	amine oxidase copper containing 1 [Source:HGNC Symbol;Acc:HGNC:80]
ATRN	ENSG00000088812	rs910950	20	4216281	T	C	0.07608	-0.1453	0.016169	2.55e-19	attractin [Source:HGNC Symbol;Acc:HGNC:885]
LYZ	ENSG00000090382	rs1152971	12	69919229	T	A	0.09423	0.1523	0.013802	2.61e-28	lysozyme [Source:HGNC Symbol;Acc:HGNC:6740]
TSTD1	ENSG00000215845	rs141800641	1	161603396	T	A	0.00653	0.3067	0.049325	5.04e-10	thiosulfate sulfurtransferase like domain containing 1 [Source:HGNC Symbol;Acc:HGNC:35410]
TNFAIP6	ENSG00000123610	rs142660590	2	151942883	C	T	0.04633	-0.2409	0.019474	3.77e-35	TNF alpha induced protein 6 [Source:HGNC Symbol;Acc:HGNC:11898]
LEAP2	ENSG00000164406	rs152784	5	133436739	G	A	0.06195	-0.1335	0.017054	4.96e-15	liver enriched antimicrobial peptide 2 [Source:HGNC Symbol;Acc:HGNC:29571]
HSP90B1	ENSG00000166598	rs4964294	12	104515065	A	G	0.04369	0.2135	0.020014	1.45e-26	heat shock protein 90 beta family member 1 [Source:HGNC Symbol;Acc:HGNC:12028]
GLCE	ENSG00000138604	rs80339110	15	69832905	T	G	0.03534	-0.1425	0.022177	1.31e-10	glucuronic acid epimerase [Source:HGNC Symbol;Acc:HGNC:17855]
UNC5D	ENSG00000156687	rs117018654	8	36356660	G	A	0.02976	0.1414	0.023492	1.76e-09	unc-5 netrin receptor D [Source:HGNC Symbol;Acc:HGNC:18634]
AMY1A	ENSG00000237763	rs150575656	1	104224000	CCTTC	CCTTT	0.01386	0.6122	0.035517	1.4e-66	amylase alpha 1A [Source:HGNC Symbol;Acc:HGNC:474]
IFNAR1	ENSG00000142166	rs183019916	21	33918476	A	G	0.02218	-0.621	0.028891	1.76e-102	interferon alpha and beta receptor subunit 1 [Source:HGNC Symbol;Acc:HGNC:5432]
GLTPD2	ENSG00000182327	rs150866751	17	5348827	C	G	0.0201	-0.1896	0.030369	4.29e-10	glycolipid transfer protein domain containing 2 [Source:HGNC Symbol;Acc:HGNC:33756]
HSP90B1	ENSG00000166598	rs188135978	12	104511986	G	T	0.02937	-0.1966	0.023855	1.7e-16	heat shock protein 90 beta family member 1 [Source:HGNC Symbol;Acc:HGNC:12028]
ALDH6A1	ENSG00000119711	rs17782641	14	74642359	G	C	0.10033	-0.0963	0.013164	2.57e-13	aldehyde dehydrogenase 6 family member A1 [Source:HGNC Symbol;Acc:HGNC:7179]
ENPP5	ENSG00000112796	rs34405250	6	46728174	G	A	0.20089	-0.2154	0.010399	2.58e-95	ectonucleotide pyrophosphatase/phosphodiesterase family member 5 [Source:HGNC Symbol;Acc:HGNC:13717]
CLSTN2	ENSG00000158258	rs148302872	3	141133729	T	G	0.01161	0.3175	0.037956	6.01e-17	calsyntenin 2 [Source:HGNC Symbol;Acc:HGNC:17448]
VIT	ENSG00000205221	rs116393146	2	37369906	T	C	0.01641	0.2976	0.033285	3.86e-19	vitrin [Source:HGNC Symbol;Acc:HGNC:12697]
ENO3	ENSG00000108515	rs11653414	17	5511718	C	A	0.06246	-0.1433	0.016663	7.96e-18	enolase 3 [Source:HGNC Symbol;Acc:HGNC:3354]
HAVCR1	ENSG00000113249	rs115298328	5	157623264	GTC	GTT	0.03178	0.2042	0.023012	7.08e-19	hepatitis A virus cellular receptor 1 [Source:HGNC Symbol;Acc:HGNC:17866]
HTATIP2	ENSG00000109854	rs11025817	11	20936210	G	A	0.05358	0.1477	0.018402	1e-15	HIV-1 Tat interactive protein 2 [Source:HGNC Symbol;Acc:HGNC:16637]
FETUB	ENSG00000090512	rs74717381	3	187203027	G	A	0.02357	-0.158	0.027929	1.54e-08	fetuin B [Source:HGNC Symbol;Acc:HGNC:3658]
NQO2	ENSG00000124588	rs73350951	6	3569483	T	A	0.1168	-0.1065	0.013833	1.37e-14	N-ribosyldihydronicotinamide:quinone reductase 2 [Source:HGNC Symbol;Acc:HGNC:7856]
CFHR2	ENSG00000080910	rs45500702	1	197508630	A	G	0.02021	-0.2388	0.027263	1.97e-18	complement factor H related 2 [Source:HGNC Symbol;Acc:HGNC:4890]
ANGPTL1	ENSG00000116194	rs75732980	1	179420026	C	A	0.05821	0.1223	0.017706	4.94e-12	angiopoietin like 1 [Source:HGNC Symbol;Acc:HGNC:489]
TXNDC5	ENSG00000239264	rs148457361	6	8458576	A	G	0.03266	0.1902	0.023092	1.77e-16	thioredoxin domain containing 5 [Source:HGNC Symbol;Acc:HGNC:21073]
TXNDC12	ENSG00000117862	rs11205977	1	52602421	T	G	0.11634	-0.1215	0.012576	4.39e-22	thioredoxin domain containing 12 [Source:HGNC Symbol;Acc:HGNC:24626]
CBLN1	ENSG00000102924	rs79190220	16	49828014	C	T	0.02453	-0.24	0.028198	1.72e-17	cerebellin 1 precursor [Source:HGNC Symbol;Acc:HGNC:1543]
TXNDC15	ENSG00000113621	rs115328649	5	135446043	T	C	0.02344	0.166	0.027564	1.72e-09	thioredoxin domain containing 15 [Source:HGNC Symbol;Acc:HGNC:20652]
NTN1	ENSG00000065320	rs75040456	17	9788015	C	G	0.29258	-0.052	0.009213	1.66e-08	netrin 1 [Source:HGNC Symbol;Acc:HGNC:8029]
KDR	ENSG00000128052	rs6823788	4	55669371	A	T	0.407	0.0664	0.008486	5.1e-15	kinase insert domain receptor [Source:HGNC Symbol;Acc:HGNC:6307]
TIMP4	ENSG00000157150	rs192601253	3	12701473	C	T	0.03602	0.197	0.022377	1.33e-18	TIMP metallopeptidase inhibitor 4 [Source:HGNC Symbol;Acc:HGNC:11823]
REG1B	ENSG00000172023	rs56170896	2	79630145	A	C	0.06892	0.1702	0.016312	1.73e-25	regenerating family member 1 beta [Source:HGNC Symbol;Acc:HGNC:9952]
POGLUT1	ENSG00000163389	rs2873968	3	120033681	C	A	0.07766	-0.1339	0.015106	7.7e-19	protein O-glucosyltransferase 1 [Source:HGNC Symbol;Acc:HGNC:22954]
C4BPA	ENSG00000123838	rs41314532	1	207683877	A	G	0.03285	0.2264	0.023453	4.75e-22	complement component 4 binding protein alpha [Source:HGNC Symbol;Acc:HGNC:1325]
VIT	ENSG00000205221	rs2230299	2	37352794	T	C	0.04453	-0.1981	0.021061	5.15e-21	vitrin [Source:HGNC Symbol;Acc:HGNC:12697]
SIGLEC14	ENSG00000254415	rs76600809	19	52180772	T	C	0.1538	-0.202	0.012782	2.95e-56	sialic acid binding Ig like lectin 14 [Source:HGNC Symbol;Acc:HGNC:32926]
P4HB	ENSG00000185624	rs62079523	17	82394427	A	G	0.35228	0.1273	0.008342	1.43e-52	prolyl 4-hydroxylase subunit beta [Source:HGNC Symbol;Acc:HGNC:8548]
PGLYRP2	ENSG00000161031	rs4808014	19	16032292	T	G	0.00464	-0.3337	0.061189	4.94e-08	peptidoglycan recognition protein 2 [Source:HGNC Symbol;Acc:HGNC:30013]
POMGNT2	ENSG00000144647	rs7621681	3	43637193	C	T	0.28361	0.0651	0.008832	1.69e-13	protein O-linked mannose N-acetylglucosaminyltransferase 2 (beta 1,4-) [Source:HGNC Symbol;Acc:HGNC:25902]
FJX1	ENSG00000179431	rs12574547	11	36151539	G	A	0.32423	0.1114	0.008808	1.15e-36	four-jointed box kinase 1 [Source:HGNC Symbol;Acc:HGNC:17166]
CST7	ENSG00000077984	rs183935305	20	25490469	G	A	0.04952	0.1773	0.019478	8.81e-20	cystatin F [Source:HGNC Symbol;Acc:HGNC:2479]
GLIPR2	ENSG00000122694	rs10973026	9	36694210	C	T	0.1871	-0.0675	0.010722	3.06e-10	GLI pathogenesis related 2 [Source:HGNC Symbol;Acc:HGNC:18007]
ITIH2	ENSG00000151655	rs17466411	10	8279434	A	G	0.04684	0.1588	0.019586	5.15e-16	inter-alpha-trypsin inhibitor heavy chain 2 [Source:HGNC Symbol;Acc:HGNC:6167]
MRC1	ENSG00000260314	rs112884804	10	18438048	T	C	0.07522	0.0954	0.015487	7.27e-10	mannose receptor C-type 1 [Source:HGNC Symbol;Acc:HGNC:7228]
SIRPB1	ENSG00000101307	rs2185675	20	2145534	C	G	0.46846	-0.0869	0.008998	4.56e-22	signal regulatory protein beta 1 [Source:HGNC Symbol;Acc:HGNC:15928]
A4GALT	ENSG00000128274	rs11704676	22	43246419	T	C	0.14141	-0.0734	0.011621	2.68e-10	alpha 1,4-galactosyltransferase (P blood group) [Source:HGNC Symbol;Acc:HGNC:18149]
HBZ	ENSG00000130656	rs80275448	16	679456	T	G	0.04172	0.158	0.022174	1.04e-12	hemoglobin subunit zeta [Source:HGNC Symbol;Acc:HGNC:4835]
NPTX1	ENSG00000171246	rs7503460	17	81000365	G	A	0.35688	0.0731	0.008702	4.44e-17	neuronal pentraxin 1 [Source:HGNC Symbol;Acc:HGNC:7952]
LRP11	ENSG00000120256	rs6906028	6	150386614	G	A	0.45454	0.0798	0.00769	3.13e-25	LDL receptor related protein 11 [Source:HGNC Symbol;Acc:HGNC:16936]
LGALS2	ENSG00000100079	rs144402192	22	38104620	T	C	0.2301	0.0734	0.009536	1.39e-14	galectin 2 [Source:HGNC Symbol;Acc:HGNC:6562]
CLSTN1	ENSG00000171603	rs11121543	1	10344125	T	G	0.02893	0.1689	0.024373	4.21e-12	calsyntenin 1 [Source:HGNC Symbol;Acc:HGNC:17447]
CBR1	ENSG00000159228	rs149505588	21	36593035	A	C	0.02727	-0.1561	0.024692	2.58e-10	carbonyl reductase 1 [Source:HGNC Symbol;Acc:HGNC:1548]
PLA2G2A	ENSG00000188257	rs41265059	1	20500049	A	G	0.02444	0.2375	0.028331	5.15e-17	phospholipase A2 group IIA [Source:HGNC Symbol;Acc:HGNC:9031]
OAF	ENSG00000184232	rs3132779	11	120749200	C	T	0.18118	-0.0883	0.011076	1.56e-15	out at first homolog [Source:HGNC Symbol;Acc:HGNC:28752]
PSG3	ENSG00000221826	rs4028444	19	43259038	A	G	0.03208	-0.3951	0.022425	1.77e-69	pregnancy specific beta-1-glycoprotein 3 [Source:HGNC Symbol;Acc:HGNC:9520]
DDOST	ENSG00000244038	rs9426735	1	21178967	TTTTATTTATTTTTTTTTT	TTTTATTTATTTATTTTTT	0.00494	-0.5254	0.055584	3.31e-21	dolichyl-diphosphooligosaccharide--protein glycosyltransferase non-catalytic subunit [Source:HGNC Symbol;Acc:HGNC:2728]
BOLA1	ENSG00000178096	rs1260418	1	150417906	CTTTTTCTCTCTCTCTCTTTCTTTCTTTCTTT	CTTTTTCTCTCTCTCTCTTTCTTTCTTTCTTC	0.31674	-0.1492	0.008591	1.44e-67	bolA family member 1 [Source:HGNC Symbol;Acc:HGNC:24263]
SPINT2	ENSG00000167642	rs10417292	19	38807774	C	T	0.2259	-0.0545	0.009737	2.18e-08	serine peptidase inhibitor, Kunitz type 2 [Source:HGNC Symbol;Acc:HGNC:11247]
LAP3	ENSG00000002549	rs140072841	4	18122386	C	T	0.00384	-1.0437	0.06319	2.77e-61	leucine aminopeptidase 3 [Source:HGNC Symbol;Acc:HGNC:18449]
LAP3	ENSG00000002549	rs140072841	4	18122386	C	T	0.00384	-1.0403	0.063302	1.1e-60	leucine aminopeptidase 3 [Source:HGNC Symbol;Acc:HGNC:18449]
UGDH	ENSG00000109814	rs10023376	4	40040196	GTTGTGGTTAGAAAATGG	GTTGTAGTTAGAAAATGG	0.37868	0.0919	0.008591	1.04e-26	UDP-glucose 6-dehydrogenase [Source:HGNC Symbol;Acc:HGNC:12525]
FGFBP3	ENSG00000174721	rs2209972	10	92419271	T	C	0.32527	0.0685	0.008603	1.69e-15	fibroblast growth factor binding protein 3 [Source:HGNC Symbol;Acc:HGNC:23428]
CRELD1	ENSG00000163703	rs573620	3	10454888	G	T	0.13386	0.2763	0.011483	6.23e-128	cysteine rich with EGF like domains 1 [Source:HGNC Symbol;Acc:HGNC:14630]
FGF2	ENSG00000138685	rs1546249	4	123407636	A	C	0.01233	-0.4175	0.034616	1.7e-33	fibroblast growth factor 2 [Source:HGNC Symbol;Acc:HGNC:3676]
CPA4	ENSG00000128510	rs117030386	7	130832598	G	A	0.01798	-0.2248	0.030962	3.86e-13	carboxypeptidase A4 [Source:HGNC Symbol;Acc:HGNC:15740]
APOA5	ENSG00000110243	rs78751065	11	117300697	T	C	0.0173	0.3728	0.03149	2.47e-32	apolipoprotein A5 [Source:HGNC Symbol;Acc:HGNC:17288]
REG1A	ENSG00000115386	rs56170896	2	79630145	A	C	0.06892	0.1707	0.016328	1.4e-25	regenerating family member 1 alpha [Source:HGNC Symbol;Acc:HGNC:9951]
GPNMB	ENSG00000136235	rs117012150	7	23779400	A	G	0.03584	0.1819	0.021998	1.35e-16	glycoprotein nmb [Source:HGNC Symbol;Acc:HGNC:4462]
CST4	ENSG00000101441	rs62193745	20	24192708	A	G	0.03558	-0.184	0.022378	2e-16	cystatin S [Source:HGNC Symbol;Acc:HGNC:2476]
POFUT1	ENSG00000101346	rs73112104	20	32741657	G	A	0.01999	-0.1698	0.029249	6.42e-09	protein O-fucosyltransferase 1 [Source:HGNC Symbol;Acc:HGNC:14988]
CD55	ENSG00000196352	rs2179634	1	207889722	A	G	0.32448	0.059	0.008954	4.43e-11	CD55 molecule (Cromer blood group) [Source:HGNC Symbol;Acc:HGNC:2665]
FCN3	ENSG00000142748	rs116810846	1	27877623	A	G	0.00717	-1.0978	0.046952	6.63e-121	ficolin 3 [Source:HGNC Symbol;Acc:HGNC:3625]
BTD	ENSG00000169814	rs842275	3	16223756	T	G	0.19002	-0.0616	0.010773	1.08e-08	biotinidase [Source:HGNC Symbol;Acc:HGNC:1122]
P4HB	ENSG00000185624	rs181355252	17	82360628	T	C	0.25509	0.0642	0.00952	1.55e-11	prolyl 4-hydroxylase subunit beta [Source:HGNC Symbol;Acc:HGNC:8548]
PDGFRA	ENSG00000134853	rs79285284	4	54796577	C	T	0.01576	0.3144	0.03165	2.97e-23	platelet derived growth factor receptor alpha [Source:HGNC Symbol;Acc:HGNC:8803]
FLRT3	ENSG00000125848	rs368380	20	14833444	T	C	0.34541	-0.4243	0.00571	0	fibronectin leucine rich transmembrane protein 3 [Source:HGNC Symbol;Acc:HGNC:3762]
B4GALT1	ENSG00000086062	rs150548975	9	33661761	T	C	0.01939	-0.1636	0.02944	2.74e-08	beta-1,4-galactosyltransferase 1 [Source:HGNC Symbol;Acc:HGNC:924]
IGFLR1	ENSG00000126246	rs118146634	19	36236310	A	G	0.03017	-0.2815	0.024052	1.22e-31	IGF like family receptor 1 [Source:HGNC Symbol;Acc:HGNC:23620]
LBP	ENSG00000129988	rs8121637	20	38869986	T	C	0.16426	0.1391	0.011856	8.74e-32	lipopolysaccharide binding protein [Source:HGNC Symbol;Acc:HGNC:6517]
TPSB2	ENSG00000197253	rs145741924	16	1721863	A	G	0.03165	0.3867	0.025807	9.27e-51	tryptase beta 2 [Source:HGNC Symbol;Acc:HGNC:14120]
PTGFRN	ENSG00000134247	rs77953932	1	117481395	A	G	0.02419	-0.1815	0.028035	9.54e-11	prostaglandin F2 receptor inhibitor [Source:HGNC Symbol;Acc:HGNC:9601]
PILRA	ENSG00000085514	rs17228602	7	100890786	T	C	0.03278	0.5909	0.022391	1.77e-153	paired immunoglobin like type 2 receptor alpha [Source:HGNC Symbol;Acc:HGNC:20396]
PILRA	ENSG00000085514	rs2396755	7	100889899	C	T	0.01695	0.6911	0.031066	1.22e-109	paired immunoglobin like type 2 receptor alpha [Source:HGNC Symbol;Acc:HGNC:20396]
COL2A1	ENSG00000139219	rs2731110	12	48494052	G	C	0.38693	-0.1838	0.008139	6.25e-113	collagen type II alpha 1 chain [Source:HGNC Symbol;Acc:HGNC:2200]
PEAR1	ENSG00000187800	rs61800494	1	157404115	A	G	0.03035	-0.1355	0.024145	2e-08	platelet endothelial aggregation receptor 1 [Source:HGNC Symbol;Acc:HGNC:33631]
HGFAC	ENSG00000109758	rs151293776	4	3935750	T	C	0.01915	-0.3176	0.031947	2.75e-23	HGF activator [Source:HGNC Symbol;Acc:HGNC:4894]
LEAP2	ENSG00000164406	rs11959187	5	133361202	A	G	0.02493	0.1862	0.026462	1.97e-12	liver enriched antimicrobial peptide 2 [Source:HGNC Symbol;Acc:HGNC:29571]
HSPG2	ENSG00000142798	rs144654395	1	22421034	A	G	0.01207	0.2878	0.039458	3.01e-13	heparan sulfate proteoglycan 2 [Source:HGNC Symbol;Acc:HGNC:5273]
ITIH2	ENSG00000151655	rs113049262	10	8232840	A	G	0.00963	-0.3986	0.044045	1.43e-19	inter-alpha-trypsin inhibitor heavy chain 2 [Source:HGNC Symbol;Acc:HGNC:6167]
CST5	ENSG00000170367	rs11697640	20	24360534	A	G	0.11699	0.1988	0.013154	1.33e-51	cystatin D [Source:HGNC Symbol;Acc:HGNC:2477]
KLK10	ENSG00000129451	rs45524332	19	51500134	C	T	0.00347	0.6274	0.08207	2.1e-14	kallikrein related peptidase 10 [Source:HGNC Symbol;Acc:HGNC:6358]
IL18R1	ENSG00000115604	rs183611009	2	102877724	G	A	0.01918	-0.4492	0.029779	2.05e-51	interleukin 18 receptor 1 [Source:HGNC Symbol;Acc:HGNC:5988]
CHIT1	ENSG00000133063	rs147449969	1	203751777	T	C	0.08453	-0.1918	0.016904	7.73e-30	chitinase 1 [Source:HGNC Symbol;Acc:HGNC:1936]
LECT2	ENSG00000145826	rs346661	5	136430329	G	C	0.05941	0.2407	0.017918	3.86e-41	leukocyte cell derived chemotaxin 2 [Source:HGNC Symbol;Acc:HGNC:6550]
CD36	ENSG00000135218	rs117069465	7	81154540	T	C	0.00941	-0.3866	0.042844	1.82e-19	CD36 molecule [Source:HGNC Symbol;Acc:HGNC:1663]
CRTAM	ENSG00000109943	rs111925642	11	123347533	T	A	0.0703	-0.1827	0.016219	1.97e-29	cytotoxic and regulatory T cell molecule [Source:HGNC Symbol;Acc:HGNC:24313]
SAA4	ENSG00000148965	rs61886878	11	18708884	G	A	0.20422	0.1362	0.011962	4.91e-30	serum amyloid A4, constitutive [Source:HGNC Symbol;Acc:HGNC:10516]
SMOC2	ENSG00000112562	rs117385926	6	169145307	T	C	0.0154	-0.2441	0.033929	6.28e-13	SPARC related modular calcium binding 2 [Source:HGNC Symbol;Acc:HGNC:20323]
NPW	ENSG00000183971	rs140216362	16	2491546	A	G	0.02828	-0.1945	0.025795	4.7e-14	neuropeptide W [Source:HGNC Symbol;Acc:HGNC:30509]
HIBCH	ENSG00000198130	rs3860472	2	190814465	T	C	0.0408	-0.1389	0.02005	4.27e-12	3-hydroxyisobutyryl-CoA hydrolase [Source:HGNC Symbol;Acc:HGNC:4908]
PCSK7	ENSG00000160613	rs7101613	11	117701573	G	A	0.14866	-0.1101	0.011027	1.78e-23	proprotein convertase subtilisin/kexin type 7 [Source:HGNC Symbol;Acc:HGNC:8748]
ENPP7	ENSG00000182156	rs74000618	17	80211194	C	T	0.02511	0.1898	0.028504	2.76e-11	ectonucleotide pyrophosphatase/phosphodiesterase 7 [Source:HGNC Symbol;Acc:HGNC:23764]
CA3	ENSG00000164879	rs193257820	8	85917901	A	G	0.04523	0.1636	0.019626	7.71e-17	carbonic anhydrase 3 [Source:HGNC Symbol;Acc:HGNC:1374]
FCRL4	ENSG00000163518	rs12135392	1	158066780	T	C	0.08302	-0.2213	0.0147	3.25e-51	Fc receptor like 4 [Source:HGNC Symbol;Acc:HGNC:18507]
RARRES1	ENSG00000118849	rs73164398	3	159201044	A	G	0.22917	0.2491	0.008737	8.48e-179	retinoic acid receptor responder 1 [Source:HGNC Symbol;Acc:HGNC:9867]
ACP1	ENSG00000143727	rs4854368	2	746493	C	A	0.27177	0.2128	0.009063	6.51e-122	acid phosphatase 1 [Source:HGNC Symbol;Acc:HGNC:122]
PSG3	ENSG00000221826	rs113803724	19	43208382	A	G	0.02232	-0.2568	0.026543	3.85e-22	pregnancy specific beta-1-glycoprotein 3 [Source:HGNC Symbol;Acc:HGNC:9520]
CFHR4	ENSG00000134365	rs150341343	1	197386406	T	A	0.01129	0.6758	0.039239	1.79e-66	complement factor H related 4 [Source:HGNC Symbol;Acc:HGNC:16979]
CBR1	ENSG00000159228	rs144546223	21	36540772	TGATAAACA	TGATAAATA	0.00603	-0.5904	0.052261	1.36e-29	carbonyl reductase 1 [Source:HGNC Symbol;Acc:HGNC:1548]
SLAMF7	ENSG00000026751	rs12143180	1	161221765	A	G	0.16943	-0.1036	0.011526	2.5e-19	SLAM family member 7 [Source:HGNC Symbol;Acc:HGNC:21394]
HGFAC	ENSG00000109758	rs79378478	4	3914677	A	G	0.02358	0.258	0.02916	8.92e-19	HGF activator [Source:HGNC Symbol;Acc:HGNC:4894]
SERPING1	ENSG00000149131	rs117960683	11	58083741	C	T	0.07615	-0.3216	0.0158	4.2e-92	serpin family G member 1 [Source:HGNC Symbol;Acc:HGNC:1228]
HSP90B1	ENSG00000166598	rs2374394	12	104417858	C	T	0.29187	0.1792	0.008805	4.37e-92	heat shock protein 90 beta family member 1 [Source:HGNC Symbol;Acc:HGNC:12028]
PRSS57	ENSG00000185198	rs113292466	19	1159416	G	A	0.02491	-0.2417	0.028422	1.83e-17	serine protease 57 [Source:HGNC Symbol;Acc:HGNC:31397]
CST2	ENSG00000170369	rs79027201	20	24289690	C	T	0.02669	-0.1509	0.026709	1.61e-08	cystatin SA [Source:HGNC Symbol;Acc:HGNC:2474]
PENK	ENSG00000181195	rs57813408	8	56908443	T	A	0.08557	-0.1621	0.014619	1.43e-28	proenkephalin [Source:HGNC Symbol;Acc:HGNC:8831]
PLAU	ENSG00000122861	rs74656412	10	74379206	G	A	0.01238	-0.3181	0.037592	2.63e-17	plasminogen activator, urokinase [Source:HGNC Symbol;Acc:HGNC:9052]
ANGPTL3	ENSG00000132855	rs117208135	1	63065309	T	A	0.02401	-0.1998	0.026293	2.99e-14	angiopoietin like 3 [Source:HGNC Symbol;Acc:HGNC:491]
SULT1A3	ENSG00000261052	rs144319982	16	30663251	T	C	0.01289	-0.265	0.036875	6.65e-13	sulfotransferase family 1A member 3 [Source:HGNC Symbol;Acc:HGNC:11455]
LECT2	ENSG00000145826	rs142363998	5	136413901	T	G	0.01232	0.3641	0.037534	3e-22	leukocyte cell derived chemotaxin 2 [Source:HGNC Symbol;Acc:HGNC:6550]
GSN	ENSG00000148180	rs139301169	9	121791334	A	G	0.01959	-0.4089	0.029188	1.37e-44	gelsolin [Source:HGNC Symbol;Acc:HGNC:4620]
PMVK	ENSG00000163344	rs78966655	1	155394542	C	T	0.01733	-0.2951	0.031301	4.19e-21	phosphomevalonate kinase [Source:HGNC Symbol;Acc:HGNC:9141]
CTSE	ENSG00000196188	rs41297620	1	206481229	A	G	0.01532	-0.2763	0.035541	7.59e-15	cathepsin E [Source:HGNC Symbol;Acc:HGNC:2530]
TLR3	ENSG00000164342	rs6820205	4	186543713	C	T	0.06991	0.139	0.016891	1.89e-16	toll like receptor 3 [Source:HGNC Symbol;Acc:HGNC:11849]
AKR1C3	ENSG00000196139	rs117737753	10	5563265	T	C	0.02112	-0.1682	0.028433	3.31e-09	aldo-keto reductase family 1 member C3 [Source:HGNC Symbol;Acc:HGNC:386]
MTHFD1	ENSG00000100714	rs72726297	14	64918719	G	A	0.08931	-0.1089	0.014291	2.53e-14	methylenetetrahydrofolate dehydrogenase, cyclohydrolase and formyltetrahydrofolate synthetase 1 [Source:HGNC Symbol;Acc:HGNC:7432]
ADAM22	ENSG00000008277	rs2718344	7	88657842	G	A	0.12286	0.0966	0.012516	1.18e-14	ADAM metallopeptidase domain 22 [Source:HGNC Symbol;Acc:HGNC:201]
FCRL3	ENSG00000160856	rs7549310	1	158153176	T	C	0.02019	0.2143	0.027695	1.01e-14	Fc receptor like 3 [Source:HGNC Symbol;Acc:HGNC:18506]
MTHFS	ENSG00000136371	rs12439197	15	80347463	C	T	0.17352	-0.0595	0.010803	3.64e-08	methenyltetrahydrofolate synthetase [Source:HGNC Symbol;Acc:HGNC:7437]
LEFTY2	ENSG00000143768	rs3219038	1	226391102	AGTGACT	AGTGACC	0.09683	0.2199	0.014626	4.37e-51	left-right determination factor 2 [Source:HGNC Symbol;Acc:HGNC:3122]
CST7	ENSG00000077984	rs6115172	20	25409120	A	G	0.03672	-0.4972	0.022333	8.41e-110	cystatin F [Source:HGNC Symbol;Acc:HGNC:2479]
PSG4	ENSG00000243137	rs4251895	19	43654478	G	C	0.02302	0.2251	0.026272	1.05e-17	pregnancy specific beta-1-glycoprotein 4 [Source:HGNC Symbol;Acc:HGNC:9521]
MXRA7	ENSG00000182534	rs77929614	17	77156851	T	C	0.01568	-0.2466	0.03184	9.57e-15	matrix remodeling associated 7 [Source:HGNC Symbol;Acc:HGNC:7541]
CTSZ	ENSG00000101160	rs141127040	20	59453992	A	C	0.01619	-0.2229	0.032771	1.03e-11	cathepsin Z [Source:HGNC Symbol;Acc:HGNC:2547]
GOLM1	ENSG00000135052	rs112567181	9	86544457	G	A	0.02352	-0.2366	0.026599	5.84e-19	golgi membrane protein 1 [Source:HGNC Symbol;Acc:HGNC:15451]
CRYZ	ENSG00000116791	rs141565589	1	75177659	T	C	0.05829	-0.3237	0.017042	1.89e-80	crystallin zeta [Source:HGNC Symbol;Acc:HGNC:2419]
MMP12	ENSG00000262406	rs118070112	11	103318943	G	A	0.01601	-0.3569	0.033118	4.45e-27	matrix metallopeptidase 12 [Source:HGNC Symbol;Acc:HGNC:7158]
CD33	ENSG00000105383	rs12974855	19	51685899	A	G	0.14434	-0.0927	0.013988	3.42e-11	CD33 molecule [Source:HGNC Symbol;Acc:HGNC:1659]
LCT	ENSG00000115850	rs141398352	2	136278626	A	G	0.00504	-0.7179	0.060768	3.31e-32	lactase [Source:HGNC Symbol;Acc:HGNC:6530]
PEBP1	ENSG00000089220	rs76027544	12	118586594	A	G	0.02013	-0.3802	0.029157	7.28e-39	phosphatidylethanolamine binding protein 1 [Source:HGNC Symbol;Acc:HGNC:8630]
LY75	ENSG00000054219	rs115173995	2	160345560	A	G	0.04733	0.277	0.017514	2.43e-56	lymphocyte antigen 75 [Source:HGNC Symbol;Acc:HGNC:6729]
AMY2B	ENSG00000240038	rs12119211	1	104018359	T	C	0.02044	0.6409	0.029305	5e-106	amylase alpha 2B [Source:HGNC Symbol;Acc:HGNC:478]
PNLIPRP2	ENSG00000266200	rs563377856	10	117083925	C	T	0.10503	0.3047	0.01476	1.11e-94	pancreatic lipase related protein 2 (gene/pseudogene) [Source:HGNC Symbol;Acc:HGNC:9157]
TNFSF12	ENSG00000239697	rs141987898	17	7995465	A	C	0.01423	0.2138	0.034745	7.59e-10	TNF superfamily member 12 [Source:HGNC Symbol;Acc:HGNC:11927]
FJX1	ENSG00000179431	rs10768174	11	36057706	A	G	0.40499	-0.1802	0.008352	3.12e-103	four-jointed box kinase 1 [Source:HGNC Symbol;Acc:HGNC:17166]
LCT	ENSG00000115850	rs150225621	2	136273744	G	T	0.00489	-0.8263	0.056558	2.43e-48	lactase [Source:HGNC Symbol;Acc:HGNC:6530]
FABP2	ENSG00000145384	rs2583602	4	119758192	A	G	0.41561	-0.2821	0.007674	8.38e-296	fatty acid binding protein 2 [Source:HGNC Symbol;Acc:HGNC:3556]
TNFAIP6	ENSG00000123610	rs35801458	2	151816012	T	C	0.00853	-0.3826	0.044532	8.58e-18	TNF alpha induced protein 6 [Source:HGNC Symbol;Acc:HGNC:11898]
PLA2R1	ENSG00000153246	rs115435626	2	160498533	C	T	0.04318	-0.3459	0.018852	3.39e-75	phospholipase A2 receptor 1 [Source:HGNC Symbol;Acc:HGNC:9042]
SOD3	ENSG00000109610	rs313548	4	25235769	A	G	0.29735	-0.0989	0.009462	1.43e-25	superoxide dismutase 3 [Source:HGNC Symbol;Acc:HGNC:11181]
IGSF3	ENSG00000143061	rs41276576	1	117102002	T	C	0.03144	0.1364	0.023777	9.66e-09	immunoglobulin superfamily member 3 [Source:HGNC Symbol;Acc:HGNC:5950]
PDCD6	ENSG00000249915	rs3817059	5	748656	T	C	0.09079	-0.0773	0.014019	3.51e-08	programmed cell death 6 [Source:HGNC Symbol;Acc:HGNC:8765]
PLA2R1	ENSG00000153246	rs149131157	2	160495709	C	T	0.03863	0.5711	0.019941	2.12e-180	phospholipase A2 receptor 1 [Source:HGNC Symbol;Acc:HGNC:9042]
MANEA	ENSG00000172469	rs746810	6	96042213	C	T	0.27774	-0.1159	0.008742	4.05e-40	mannosidase endo-alpha [Source:HGNC Symbol;Acc:HGNC:21072]
TGFBI	ENSG00000120708	rs115893332	5	136496364	G	C	0.03833	-0.1424	0.021717	5.49e-11	transforming growth factor beta induced [Source:HGNC Symbol;Acc:HGNC:11771]
MBL2	ENSG00000165471	rs117095256	10	53205296	G	C	0.08266	-0.2383	0.015147	9.09e-56	mannose binding lectin 2 [Source:HGNC Symbol;Acc:HGNC:6922]
MET	ENSG00000105976	rs143779007	7	117230881	C	T	0.02951	-0.153	0.024898	7.99e-10	MET proto-oncogene, receptor tyrosine kinase [Source:HGNC Symbol;Acc:HGNC:7029]
GLCE	ENSG00000138604	rs11855390	15	69704692	G	C	0.21567	-0.1402	0.009882	1.1e-45	glucuronic acid epimerase [Source:HGNC Symbol;Acc:HGNC:17855]
KYNU	ENSG00000115919	rs3795872	2	143487718	A	G	0.28751	-0.103	0.008956	1.31e-30	kynureninase [Source:HGNC Symbol;Acc:HGNC:6469]
PKM2	ENSG00000067225	rs146527756	15	72662455	T	G	0.01284	-0.2619	0.036487	7.08e-13	pyruvate kinase M1/2 [Source:HGNC Symbol;Acc:HGNC:9021]
MATN4	ENSG00000124159	rs74174963	20	45735839	C	T	0.01847	0.1847	0.029779	5.56e-10	matrilin 4 [Source:HGNC Symbol;Acc:HGNC:6910]
NT5C	ENSG00000125458	rs1671033	17	75558442	G	C	0.41368	-0.0815	0.008341	1.5e-22	5', 3'-nucleotidase, cytosolic [Source:HGNC Symbol;Acc:HGNC:17144]
CFHR4	ENSG00000134365	rs115122843	1	197345458	A	G	0.01019	0.575	0.038856	1.5e-49	complement factor H related 4 [Source:HGNC Symbol;Acc:HGNC:16979]
EPHA2	ENSG00000142627	rs2920115	1	16578642	C	A	0.02355	-0.349	0.028326	6.99e-35	EPH receptor A2 [Source:HGNC Symbol;Acc:HGNC:3386]
MATN3	ENSG00000132031	rs59376528	2	20433068	T	C	0.01103	-1.1458	0.038639	3.04e-193	matrilin 3 [Source:HGNC Symbol;Acc:HGNC:6909]
VIT	ENSG00000205221	rs144589267	2	37234548	G	A	0.02473	-0.2742	0.027413	1.49e-23	vitrin [Source:HGNC Symbol;Acc:HGNC:12697]
TIMP3	ENSG00000100234	rs117555418	22	33281734	A	G	0.03704	0.3565	0.022825	5.41e-55	TIMP metallopeptidase inhibitor 3 [Source:HGNC Symbol;Acc:HGNC:11822]
APOA4	ENSG00000110244	rs187929675	11	117240652	T	C	0.01106	-0.415	0.03911	2.64e-26	apolipoprotein A4 [Source:HGNC Symbol;Acc:HGNC:602]
RARRES2	ENSG00000106538	rs12673713	7	150757417	C	T	0.35384	0.0572	0.008611	3.08e-11	retinoic acid receptor responder 2 [Source:HGNC Symbol;Acc:HGNC:9868]
CTSZ	ENSG00000101160	rs77816791	20	59422598	C	T	0.02143	-0.2022	0.029587	8.25e-12	cathepsin Z [Source:HGNC Symbol;Acc:HGNC:2547]
IGFLR1	ENSG00000126246	rs150018275	19	36156477	T	C	0.04385	-0.1749	0.020452	1.21e-17	IGF like family receptor 1 [Source:HGNC Symbol;Acc:HGNC:23620]
AKR1C4	ENSG00000198610	rs143187882	10	5632965	A	G	0.03621	-0.2293	0.021276	4.4e-27	aldo-keto reductase family 1 member C4 [Source:HGNC Symbol;Acc:HGNC:387]
MATN4	ENSG00000124159	rs186332605	20	45720978	G	A	0.01287	-0.2505	0.035348	1.37e-12	matrilin 4 [Source:HGNC Symbol;Acc:HGNC:6910]
CNTN2	ENSG00000184144	rs114121584	1	205490269	C	T	0.03716	-0.2168	0.022177	1.43e-22	contactin 2 [Source:HGNC Symbol;Acc:HGNC:2172]
ARHGEF25	ENSG00000240771	rs66832796	12	58028583	G	A	0.45679	0.0462	0.007942	5.98e-09	Rho guanine nucleotide exchange factor 25 [Source:HGNC Symbol;Acc:HGNC:30275]
PCSK9	ENSG00000169174	rs139110774	1	55474978	A	C	0.00895	-0.2664	0.044812	2.77e-09	proprotein convertase subtilisin/kexin type 9 [Source:HGNC Symbol;Acc:HGNC:20001]
COL10A1	ENSG00000123500	rs980214	6	116568413	G	T	0.38966	0.0662	0.008072	2.38e-16	collagen type X alpha 1 chain [Source:HGNC Symbol;Acc:HGNC:2185]
AKR7A3	ENSG00000162482	rs183015613	1	19697679	G	C	0.04126	-0.285	0.021255	5.4e-41	aldo-keto reductase family 7 member A3 [Source:HGNC Symbol;Acc:HGNC:390]
ANG	ENSG00000214274	rs4982411	14	21107800	ATGTATGTATACACACACACACACACACACACACATAT	ATGTGTGTATACACACACACACACACACACACACATAT	0.01222	-0.5286	0.03855	8.58e-43	angiogenin [Source:HGNC Symbol;Acc:HGNC:483]
SPOCK3	ENSG00000196104	rs116614155	4	167641203	A	G	0.0196	-0.354	0.028804	1.02e-34	SPARC (osteonectin), cwcv and kazal like domains proteoglycan 3 [Source:HGNC Symbol;Acc:HGNC:13565]
VEGFA	ENSG00000112715	rs57010351	6	44192429	C	G	0.01919	-0.176	0.031823	3.19e-08	vascular endothelial growth factor A [Source:HGNC Symbol;Acc:HGNC:12680]
IHH	ENSG00000163501	rs79142686	2	219466805	T	C	0.00929	-0.3117	0.042358	1.86e-13	Indian hedgehog signaling molecule [Source:HGNC Symbol;Acc:HGNC:5956]
PDCD5	ENSG00000105185	rs7252338	19	32992656	G	A	0.02848	-0.15	0.024542	9.84e-10	programmed cell death 5 [Source:HGNC Symbol;Acc:HGNC:8764]
IL17RD	ENSG00000144730	rs7633913	3	57573690	T	C	0.22699	-0.1335	0.009579	3.81e-44	interleukin 17 receptor D [Source:HGNC Symbol;Acc:HGNC:17616]
HBZ	ENSG00000130656	rs117543466	16	557131	T	C	0.03998	0.3904	0.022201	3.23e-69	hemoglobin subunit zeta [Source:HGNC Symbol;Acc:HGNC:4835]
FAM151A	ENSG00000162391	rs4927191	1	55026029	C	T	0.25833	0.0573	0.009546	1.94e-09	family with sequence similarity 151 member A [Source:HGNC Symbol;Acc:HGNC:25032]
CNDP1	ENSG00000150656	rs11873408	18	74988777	GT	CT	0.01224	-0.33	0.040236	2.37e-16	carnosine dipeptidase 1 [Source:HGNC Symbol;Acc:HGNC:20675]
SPP1	ENSG00000118785	rs112645412	4	88381667	G	T	0.0074	-0.6162	0.047372	1.11e-38	secreted phosphoprotein 1 [Source:HGNC Symbol;Acc:HGNC:11255]
RGMA	ENSG00000182175	rs8035095	15	93486705	T	C	0.2778	0.074	0.009297	1.72e-15	repulsive guidance molecule BMP co-receptor a [Source:HGNC Symbol;Acc:HGNC:30308]
EFNB2	ENSG00000125266	rs288667	13	106932149	G	A	0.34441	0.0582	0.008643	1.66e-11	ephrin B2 [Source:HGNC Symbol;Acc:HGNC:3227]
CPA4	ENSG00000128510	rs78885796	7	130720180	C	A	0.05539	-0.5435	0.018423	2.81e-191	carboxypeptidase A4 [Source:HGNC Symbol;Acc:HGNC:15740]
NOG	ENSG00000183691	rs145046590	17	56989719	A	G	0.00786	0.3198	0.04883	5.78e-11	noggin [Source:HGNC Symbol;Acc:HGNC:7866]
IGFBP3	ENSG00000146674	rs10254413	7	46315964	C	T	0.16682	-0.0708	0.011056	1.52e-10	insulin like growth factor binding protein 3 [Source:HGNC Symbol;Acc:HGNC:5472]
AMY2A	ENSG00000243480	rs12119211	1	104018359	T	C	0.02044	0.5728	0.029381	1.2e-84	amylase alpha 2A [Source:HGNC Symbol;Acc:HGNC:477]
GXYLT1	ENSG00000151233	rs17488286	12	42536256	T	A	0.00707	-0.3686	0.04834	2.44e-14	glucoside xylosyltransferase 1 [Source:HGNC Symbol;Acc:HGNC:27482]
SLAMF7	ENSG00000026751	rs11588018	1	161143121	A	G	0.09864	-0.4068	0.014346	7.18e-177	SLAM family member 7 [Source:HGNC Symbol;Acc:HGNC:21394]
GRAMD1C	ENSG00000178075	rs2462782	3	114335092	C	A	0.02935	0.2338	0.023536	2.97e-23	GRAM domain containing 1C [Source:HGNC Symbol;Acc:HGNC:25252]
LPO	ENSG00000167419	rs149925361	17	58656196	T	C	0.02284	0.167	0.028265	3.46e-09	lactoperoxidase [Source:HGNC Symbol;Acc:HGNC:6678]
HEBP1	ENSG00000013583	rs877972	12	13387328	T	C	0.12008	-0.1405	0.012948	1.96e-27	heme binding protein 1 [Source:HGNC Symbol;Acc:HGNC:17176]
AGRN	ENSG00000188157	rs1240696	1	1443133	C	T	0.02556	0.1741	0.026888	9.49e-11	agrin [Source:HGNC Symbol;Acc:HGNC:329]
BTN3A3	ENSG00000111801	rs185035160	6	26839659	T	A	0.07552	0.1529	0.016026	1.42e-21	butyrophilin subfamily 3 member A3 [Source:HGNC Symbol;Acc:HGNC:1140]
OMD	ENSG00000127083	rs72618187	9	92808296	C	T	0.22135	-0.0675	0.010134	2.72e-11	osteomodulin [Source:HGNC Symbol;Acc:HGNC:8134]
FCER2	ENSG00000104921	rs77152071	19	8085946	G	C	0.06226	-0.1123	0.017855	3.18e-10	Fc epsilon receptor II [Source:HGNC Symbol;Acc:HGNC:3612]
MCL1	ENSG00000143384	rs41272019	1	150963335	T	C	0.00808	-0.8793	0.044636	2.18e-86	MCL1 apoptosis regulator, BCL2 family member [Source:HGNC Symbol;Acc:HGNC:6943]
SWAP70	ENSG00000133789	rs7122370	11	10133494	A	G	0.1104	-0.1498	0.012502	4.43e-33	switching B cell complex subunit SWAP70 [Source:HGNC Symbol;Acc:HGNC:17070]
RECQL	ENSG00000004700	rs375198325	12	21881716	ACACACACACACACACACAC	ACACACACACACACACACAT	0.00723	1.9497	0.037947	0	RecQ like helicase [Source:HGNC Symbol;Acc:HGNC:9948]
ENPP2	ENSG00000136960	rs10109973	8	120053399	T	C	0.02808	-0.2248	0.02489	1.69e-19	ectonucleotide pyrophosphatase/phosphodiesterase 2 [Source:HGNC Symbol;Acc:HGNC:3357]
GRAMD1C	ENSG00000178075	rs58358607	3	114326820	G	T	0.02932	0.1746	0.023165	4.8e-14	GRAM domain containing 1C [Source:HGNC Symbol;Acc:HGNC:25252]
PLA2R1	ENSG00000153246	rs371920006	2	160439739	C	T	0.01774	-0.5699	0.029103	2.2e-85	phospholipase A2 receptor 1 [Source:HGNC Symbol;Acc:HGNC:9042]
UBLCP1	ENSG00000164332	rs116554406	5	159663150	A	T	0.02609	-0.2594	0.025711	6.17e-24	ubiquitin like domain containing CTD phosphatase 1 [Source:HGNC Symbol;Acc:HGNC:28110]
PIP	ENSG00000159763	rs77145060	7	143515443	C	G	0.11818	0.1052	0.01321	1.67e-15	prolactin induced protein [Source:HGNC Symbol;Acc:HGNC:8993]
TPSB2	ENSG00000197253	rs117492052	16	1605758	A	G	0.01125	-0.5533	0.044163	5.22e-36	tryptase beta 2 [Source:HGNC Symbol;Acc:HGNC:14120]
NT5C3L	ENSG00000141698	rs76464863	17	42211671	T	C	0.0235	0.4734	0.026565	4.92e-71	5'-nucleotidase, cytosolic IIIB [Source:HGNC Symbol;Acc:HGNC:28300]
CFHR4	ENSG00000134365	rs139045233	1	197293136	T	A	0.01578	0.8062	0.032536	1.51e-135	complement factor H related 4 [Source:HGNC Symbol;Acc:HGNC:16979]
LGALS3	ENSG00000131981	rs117293406	14	55518770	G	A	0.03277	-0.2128	0.023276	6.11e-20	galectin 3 [Source:HGNC Symbol;Acc:HGNC:6563]
SERPINA4	ENSG00000100665	rs148200405	14	94943110	G	A	0.02179	0.1582	0.028965	4.71e-08	serpin family A member 4 [Source:HGNC Symbol;Acc:HGNC:8948]
RGMB	ENSG00000174136	rs9328003	5	99170390	G	A	0.21944	0.0823	0.009972	1.55e-16	repulsive guidance molecule BMP co-receptor b [Source:HGNC Symbol;Acc:HGNC:26896]
HEXB	ENSG00000049860	rs7442914	5	75093500	AAAAAAAAACT	CAAAAAAAACT	0.34732	-0.0561	0.008518	4.52e-11	hexosaminidase subunit beta [Source:HGNC Symbol;Acc:HGNC:4879]
HPGDS	ENSG00000163106	rs183119811	4	94713281	C	T	0.04784	0.1435	0.018996	4.21e-14	hematopoietic prostaglandin D synthase [Source:HGNC Symbol;Acc:HGNC:17890]
LBP	ENSG00000129988	rs2748660	20	38746749	C	T	0.25032	-0.1372	0.009984	5.71e-43	lipopolysaccharide binding protein [Source:HGNC Symbol;Acc:HGNC:6517]
AHSG	ENSG00000145192	rs759602	3	186991016	G	A	0.21596	0.0837	0.010222	2.65e-16	alpha 2-HS glycoprotein [Source:HGNC Symbol;Acc:HGNC:349]
PPIL1	ENSG00000137168	rs138076493	6	37244238	A	G	0.03598	-0.3166	0.023044	5.96e-43	peptidylprolyl isomerase like 1 [Source:HGNC Symbol;Acc:HGNC:9260]
C4BPA	ENSG00000123838	rs115075067	1	207514208	G	A	0.03776	-0.1353	0.022048	8.43e-10	complement component 4 binding protein alpha [Source:HGNC Symbol;Acc:HGNC:1325]
ACP5	ENSG00000102575	rs12327617	19	11948830	G	A	0.08515	0.2148	0.015111	7.44e-46	acid phosphatase 5, tartrate resistant [Source:HGNC Symbol;Acc:HGNC:124]
NCAM2	ENSG00000154654	rs117729196	21	21911494	T	C	0.01494	0.3466	0.03394	1.75e-24	neural cell adhesion molecule 2 [Source:HGNC Symbol;Acc:HGNC:7657]
MET	ENSG00000105976	rs145179853	7	117166049	T	C	0.01376	-0.2067	0.035196	4.28e-09	MET proto-oncogene, receptor tyrosine kinase [Source:HGNC Symbol;Acc:HGNC:7029]
SIRPA	ENSG00000198053	rs17312424	20	2307823	T	C	0.13426	0.2204	0.013854	5.5e-57	signal regulatory protein alpha [Source:HGNC Symbol;Acc:HGNC:9662]
MAGI2	ENSG00000187391	rs78438715	7	79820586	G	A	0.01406	0.644	0.033565	4.78e-82	membrane associated guanylate kinase, WW and PDZ domain containing 2 [Source:HGNC Symbol;Acc:HGNC:18957]
FAM177A1	ENSG00000151327	rs61988356	14	35483093	A	G	0.07586	-0.1104	0.015518	1.12e-12	family with sequence similarity 177 member A1 [Source:HGNC Symbol;Acc:HGNC:19829]
TCN1	ENSG00000134827	rs139056520	11	60232828	A	G	0.00789	-0.6155	0.044732	4.44e-43	transcobalamin 1 [Source:HGNC Symbol;Acc:HGNC:11652]
LRRC15	ENSG00000172061	rs11917779	3	194734812	C	T	0.10692	0.0755	0.013511	2.3e-08	leucine rich repeat containing 15 [Source:HGNC Symbol;Acc:HGNC:20818]
CNRIP1	ENSG00000119865	rs4280488	2	68684772	T	C	0.03158	-0.1571	0.023267	1.46e-11	cannabinoid receptor interacting protein 1 [Source:HGNC Symbol;Acc:HGNC:24546]
BDH2	ENSG00000164039	rs17033669	4	103464338	T	G	0.1901	0.0718	0.010151	1.51e-12	3-hydroxybutyrate dehydrogenase 2 [Source:HGNC Symbol;Acc:HGNC:32389]
ANGPTL3	ENSG00000132855	rs139402443	1	62970612	G	T	0.00535	-1.8067	0.053823	4.98e-247	angiopoietin like 3 [Source:HGNC Symbol;Acc:HGNC:491]
COL3A1	ENSG00000168542	rs72914144	2	189377017	T	C	0.18304	0.0772	0.010858	1.16e-12	collagen type III alpha 1 chain [Source:HGNC Symbol;Acc:HGNC:2201]
LEAP2	ENSG00000164406	rs112893591	5	133239179	A	G	0.45772	0.0568	0.008267	6.38e-12	liver enriched antimicrobial peptide 2 [Source:HGNC Symbol;Acc:HGNC:29571]
CR1	ENSG00000203710	rs2745947	1	208005662	ATCAGTG	GTCAGTG	0.01781	-0.5799	0.032863	1.09e-69	complement C3b/C4b receptor 1 (Knops blood group) [Source:HGNC Symbol;Acc:HGNC:2334]
PLA2R1	ENSG00000153246	rs147570046	2	160426478	T	C	0.01244	-0.3239	0.034704	1.03e-20	phospholipase A2 receptor 1 [Source:HGNC Symbol;Acc:HGNC:9042]
INHBB	ENSG00000163083	rs11685627	2	120713470	A	G	0.48169	-0.0581	0.008367	3.81e-12	inhibin subunit beta B [Source:HGNC Symbol;Acc:HGNC:6067]
FKBP7	ENSG00000079150	rs72957367	2	178839977	T	C	0.03522	-0.3101	0.021718	2.98e-46	FKBP prolyl isomerase 7 [Source:HGNC Symbol;Acc:HGNC:3723]
IGLL1	ENSG00000128322	rs140651348	22	23941532	T	A	0.0538	-0.1183	0.019631	1.68e-09	immunoglobulin lambda like polypeptide 1 [Source:HGNC Symbol;Acc:HGNC:5870]
PRSS3	ENSG00000010438	rs139460775	9	34160171	G	A	0.00768	0.2995	0.043178	4.02e-12	serine protease 3 [Source:HGNC Symbol;Acc:HGNC:9486]
APOL3	ENSG00000128284	rs7364189	22	36526158	T	C	0.07264	-0.1087	0.016747	8.54e-11	apolipoprotein L3 [Source:HGNC Symbol;Acc:HGNC:14868]
SMAP1	ENSG00000112305	rs12203753	6	71221481	T	C	0.03938	0.1906	0.021176	2.25e-19	small ArfGAP 1 [Source:HGNC Symbol;Acc:HGNC:19651]
MTHFD2	ENSG00000065911	rs72818091	2	74575838	T	C	0.01809	0.2551	0.030447	5.36e-17	methylenetetrahydrofolate dehydrogenase (NADP+ dependent) 2, methenyltetrahydrofolate cyclohydrolase [Source:HGNC Symbol;Acc:HGNC:7434]
CFHR1	ENSG00000244414	rs10801595	1	197193382	AAACAAAAAAAAAAAC	AAACAAAAAAAAAACC	0.26289	0.3513	0.006537	0	complement factor H related 1 [Source:HGNC Symbol;Acc:HGNC:4888]
PCDH10	ENSG00000138650	rs1845297	4	133562286	A	T	0.36311	-0.0997	0.008167	2.81e-34	protocadherin 10 [Source:HGNC Symbol;Acc:HGNC:13404]
CCL7	ENSG00000108688	rs144488620	17	34625113	C	G	0.01133	-0.2184	0.038289	1.17e-08	C-C motif chemokine ligand 7 [Source:HGNC Symbol;Acc:HGNC:10634]
MDGA2	ENSG00000139915	rs79827742	14	48028066	A	G	0.03472	0.2189	0.022201	6.2e-23	MAM domain containing glycosylphosphatidylinositol anchor 2 [Source:HGNC Symbol;Acc:HGNC:19835]
EMILIN3	ENSG00000183798	rs182608015	20	41717683	T	C	0.0314	0.1487	0.023846	4.49e-10	elastin microfibril interfacer 3 [Source:HGNC Symbol;Acc:HGNC:16123]
SPHK1	ENSG00000176170	rs146318237	17	76738572	T	C	0.01161	-0.2897	0.038885	9.32e-14	sphingosine kinase 1 [Source:HGNC Symbol;Acc:HGNC:11240]
REG1B	ENSG00000172023	rs115598684	2	79438705	G	A	0.01571	0.1903	0.033602	1.48e-08	regenerating family member 1 beta [Source:HGNC Symbol;Acc:HGNC:9952]
BCHE	ENSG00000114200	rs183246280	3	166186032	A	G	0.00831	-0.5171	0.046129	3.65e-29	butyrylcholinesterase [Source:HGNC Symbol;Acc:HGNC:983]
XXYLT1	ENSG00000173950	rs534994266	3	195619664	A	C	0.08763	0.133	0.014832	3.05e-19	xyloside xylosyltransferase 1 [Source:HGNC Symbol;Acc:HGNC:26639]
PDGFRB	ENSG00000113721	rs184113594	5	150502818	G	A	0.02294	-0.2277	0.034182	2.71e-11	platelet derived growth factor receptor beta [Source:HGNC Symbol;Acc:HGNC:8804]
FCRL1	ENSG00000163534	rs191832299	1	158166227	T	C	0.02752	0.2636	0.025589	6.95e-25	Fc receptor like 1 [Source:HGNC Symbol;Acc:HGNC:18509]
ST3GAL6	ENSG00000064225	rs188584451	3	99166620	A	T	0.00753	-1.3019	0.046079	1.28e-175	ST3 beta-galactoside alpha-2,3-sialyltransferase 6 [Source:HGNC Symbol;Acc:HGNC:18080]
SPATA20	ENSG00000006282	rs76015883	17	50900732	AGGGGGGAGT	AGGGGGGGGT	0.01571	-0.2246	0.03413	4.68e-11	spermatogenesis associated 20 [Source:HGNC Symbol;Acc:HGNC:26125]
CCL21	ENSG00000137077	rs10814194	9	35053111	C	T	0.21818	0.0643	0.009789	5.09e-11	C-C motif chemokine ligand 21 [Source:HGNC Symbol;Acc:HGNC:10620]
ESAM	ENSG00000149564	rs117102510	11	125105075	C	T	0.02677	-0.3022	0.025439	1.52e-32	endothelial cell adhesion molecule [Source:HGNC Symbol;Acc:HGNC:17474]
KIRREL2	ENSG00000126259	rs143750646	19	36209033	C	T	0.01105	-1.228	0.039291	1.98e-214	kirre like nephrin family adhesion molecule 2 [Source:HGNC Symbol;Acc:HGNC:18816]
CLEC12A	ENSG00000172322	rs148440484	12	10336892	G	A	0.06718	0.357	0.01647	3.47e-104	C-type lectin domain family 12 member A [Source:HGNC Symbol;Acc:HGNC:31713]
DBI	ENSG00000155368	rs7580437	2	119713138	C	T	0.3386	-0.0573	0.008473	1.36e-11	diazepam binding inhibitor, acyl-CoA binding protein [Source:HGNC Symbol;Acc:HGNC:2690]
LECT2	ENSG00000145826	rs149658926	5	136294262	T	C	0.01155	0.9626	0.038176	2.74e-140	leukocyte cell derived chemotaxin 2 [Source:HGNC Symbol;Acc:HGNC:6550]
NAGLU	ENSG00000108784	rs141812038	17	42883137	T	C	0.00542	1.0086	0.046954	2.36e-102	N-acetyl-alpha-glucosaminidase [Source:HGNC Symbol;Acc:HGNC:7632]
CTSV	ENSG00000136943	rs116989414	9	97494923	T	C	0.01915	0.1742	0.028998	1.89e-09	cathepsin V [Source:HGNC Symbol;Acc:HGNC:2538]
NME4	ENSG00000103202	rs72773434	16	748536	A	C	0.04153	-0.1235	0.019937	5.84e-10	NME/NM23 nucleoside diphosphate kinase 4 [Source:HGNC Symbol;Acc:HGNC:7852]
PLEK	ENSG00000115956	rs12992698	2	68735300	A	G	0.0283	-0.2157	0.024054	3.04e-19	pleckstrin [Source:HGNC Symbol;Acc:HGNC:9070]
PCSK1	ENSG00000175426	rs27373	5	96771318	T	C	0.04944	-0.2698	0.019053	1.61e-45	proprotein convertase subtilisin/kexin type 1 [Source:HGNC Symbol;Acc:HGNC:8743]
TIMP3	ENSG00000100234	rs138361770	22	33200005	T	C	0.00502	0.3804	0.06055	3.33e-10	TIMP metallopeptidase inhibitor 3 [Source:HGNC Symbol;Acc:HGNC:11822]
AKR1C4	ENSG00000198610	rs117977387	10	5555528	C	T	0.00917	0.2519	0.043252	5.74e-09	aldo-keto reductase family 1 member C4 [Source:HGNC Symbol;Acc:HGNC:387]
PPID	ENSG00000171497	rs112970794	4	159058781	T	C	0.04802	-0.1684	0.018911	5.34e-19	peptidylprolyl isomerase D [Source:HGNC Symbol;Acc:HGNC:9257]
DPEP1	ENSG00000015413	rs11649211	16	89973042	C	G	0.31309	0.2175	0.008737	8.55e-137	dipeptidase 1 [Source:HGNC Symbol;Acc:HGNC:3002]
MDK	ENSG00000110492	rs113001570	11	46715862	T	A	0.08429	-0.1063	0.0149	9.75e-13	midkine [Source:HGNC Symbol;Acc:HGNC:6972]
TIMD4	ENSG00000145850	rs1220306	5	157293193	C	T	0.34991	-0.0677	0.008884	2.53e-14	T cell immunoglobulin and mucin domain containing 4 [Source:HGNC Symbol;Acc:HGNC:25132]
CROT	ENSG00000005469	rs116965942	7	87729176	G	A	0.03512	-0.2196	0.022049	2.29e-23	carnitine O-octanoyltransferase [Source:HGNC Symbol;Acc:HGNC:2366]
PLXNB2	ENSG00000196576	rs151207005	22	50636969	C	G	0.02336	0.1667	0.027716	1.8e-09	plexin B2 [Source:HGNC Symbol;Acc:HGNC:9104]
RMDN1	ENSG00000176623	rs77776953	8	86843432	A	G	0.06719	-0.1632	0.015718	2.97e-25	regulator of microtubule dynamics 1 [Source:HGNC Symbol;Acc:HGNC:24285]
RNASE6	ENSG00000169413	rs10134413	14	21110542	C	T	0.01364	0.3467	0.038108	9.21e-20	ribonuclease A family member k6 [Source:HGNC Symbol;Acc:HGNC:10048]
RECQL	ENSG00000004700	rs11613400	12	21829257	T	A	0.04954	0.2953	0.018891	4.41e-55	RecQ like helicase [Source:HGNC Symbol;Acc:HGNC:9948]
CYB5R2	ENSG00000166394	rs12787991	11	8002455	G	T	0.0233	0.1697	0.02766	8.51e-10	cytochrome b5 reductase 2 [Source:HGNC Symbol;Acc:HGNC:24376]
GPC1	ENSG00000063660	rs115409570	2	240791695	T	A	0.0124	-0.5725	0.038186	8.25e-51	glypican 1 [Source:HGNC Symbol;Acc:HGNC:4449]
NUDT12	ENSG00000112874	rs113870602	5	103885559	C	G	0.17955	-0.0811	0.010482	1.02e-14	nudix hydrolase 12 [Source:HGNC Symbol;Acc:HGNC:18826]
FLRT3	ENSG00000125848	rs145650062	20	14660002	T	G	0.02637	-0.3359	0.024958	2.74e-41	fibronectin leucine rich transmembrane protein 3 [Source:HGNC Symbol;Acc:HGNC:3762]
MAN2B2	ENSG00000013288	rs67321746	4	6944000	T	C	0.08	-0.1223	0.016373	8.04e-14	mannosidase alpha class 2B member 2 [Source:HGNC Symbol;Acc:HGNC:29623]
RGMA	ENSG00000182175	rs7171384	15	93408544	C	G	0.25095	0.0541	0.009617	1.85e-08	repulsive guidance molecule BMP co-receptor a [Source:HGNC Symbol;Acc:HGNC:30308]
NT5C3L	ENSG00000141698	rs142356140	17	42153538	T	C	0.01437	0.2958	0.034233	5.59e-18	5'-nucleotidase, cytosolic IIIB [Source:HGNC Symbol;Acc:HGNC:28300]
ROR1	ENSG00000185483	rs74080202	1	64498753	A	C	0.00159	0.9742	0.105777	3.26e-20	receptor tyrosine kinase like orphan receptor 1 [Source:HGNC Symbol;Acc:HGNC:10256]
SPON2	ENSG00000159674	rs143283027	4	1526041	A	G	0.01466	0.2304	0.033438	5.56e-12	spondin 2 [Source:HGNC Symbol;Acc:HGNC:11253]
B4GALT7	ENSG00000027847	rs187579051	5	177926174	T	C	0.02332	-0.6668	0.027737	1.06e-127	beta-1,4-galactosyltransferase 7 [Source:HGNC Symbol;Acc:HGNC:930]
MATN3	ENSG00000132031	rs147646693	2	20327650	C	G	0.01936	0.1829	0.029607	6.51e-10	matrilin 3 [Source:HGNC Symbol;Acc:HGNC:6909]
FAIM	ENSG00000158234	rs192325010	3	138947063	T	C	0.02927	-0.3123	0.02473	1.47e-36	Fas apoptotic inhibitory molecule [Source:HGNC Symbol;Acc:HGNC:18703]
ART3	ENSG00000156219	rs143585145	4	76425492	T	G	0.06158	-0.1732	0.017313	1.46e-23	ADP-ribosyltransferase 3 (inactive) [Source:HGNC Symbol;Acc:HGNC:725]
LCT	ENSG00000115850	rs114538523	2	136148540	C	T	0.0088	-0.8679	0.04099	1.68e-99	lactase [Source:HGNC Symbol;Acc:HGNC:6530]
CPB1	ENSG00000153002	rs76876937	3	149170028	A	C	0.1072	0.0915	0.013689	2.32e-11	carboxypeptidase B1 [Source:HGNC Symbol;Acc:HGNC:2299]
HTATIP2	ENSG00000109854	rs573035440	11	20693173	C	T	0.03828	-0.26	0.021574	1.91e-33	HIV-1 Tat interactive protein 2 [Source:HGNC Symbol;Acc:HGNC:16637]
TPP1	ENSG00000166340	rs150234237	11	6928762	C	T	0.02532	-0.2895	0.027371	3.82e-26	tripeptidyl peptidase 1 [Source:HGNC Symbol;Acc:HGNC:2073]
MANEA	ENSG00000172469	rs55708294	6	95917671	C	T	0.04138	-0.4769	0.019896	5.84e-127	mannosidase endo-alpha [Source:HGNC Symbol;Acc:HGNC:21072]
SECTM1	ENSG00000141574	rs111912737	17	82641757	C	G	0.07741	-0.09	0.015406	5.17e-09	secreted and transmembrane 1 [Source:HGNC Symbol;Acc:HGNC:10707]
ICAM5	ENSG00000105376	rs12460655	19	10603757	T	G	0.04405	-0.434	0.021022	1.08e-94	intercellular adhesion molecule 5 [Source:HGNC Symbol;Acc:HGNC:5348]
ICAM5	ENSG00000105376	rs12460655	19	10603757	T	G	0.04405	-0.4248	0.021005	6.04e-91	intercellular adhesion molecule 5 [Source:HGNC Symbol;Acc:HGNC:5348]
CRTAM	ENSG00000109943	rs118117028	11	123178885	A	G	0.02126	-0.3649	0.029616	6.99e-35	cytotoxic and regulatory T cell molecule [Source:HGNC Symbol;Acc:HGNC:24313]
CA8	ENSG00000178538	rs76601506	8	60587171	A	G	0.0224	-0.1723	0.026853	1.4e-10	carbonic anhydrase 8 [Source:HGNC Symbol;Acc:HGNC:1382]
HRG	ENSG00000113905	rs77978145	3	186983634	T	A	0.08644	0.1325	0.015988	1.16e-16	histidine rich glycoprotein [Source:HGNC Symbol;Acc:HGNC:5181]
CST4	ENSG00000101441	rs139886758	20	23993829	T	A	0.08367	0.1325	0.014675	1.73e-19	cystatin S [Source:HGNC Symbol;Acc:HGNC:2476]
ADH6	ENSG00000172955	rs192855919	4	99524049	G	C	0.00128	-1.2395	0.129793	1.3e-21	alcohol dehydrogenase 6 (class V) [Source:HGNC Symbol;Acc:HGNC:255]
RFK	ENSG00000135002	rs591411	9	76698613	T	C	0.23986	0.129	0.009253	3.57e-44	riboflavin kinase [Source:HGNC Symbol;Acc:HGNC:30324]
NT5C3L	ENSG00000141698	rs79400690	17	42139265	A	G	0.02637	-0.1966	0.024955	3.32e-15	5'-nucleotidase, cytosolic IIIB [Source:HGNC Symbol;Acc:HGNC:28300]
PSG3	ENSG00000221826	rs143700556	19	43043360	A	G	0.14864	-0.3906	0.011052	1.33e-273	pregnancy specific beta-1-glycoprotein 3 [Source:HGNC Symbol;Acc:HGNC:9520]
OLFM2	ENSG00000105088	rs8113091	19	10239014	C	T	0.21693	-0.0887	0.010454	2.17e-17	olfactomedin 2 [Source:HGNC Symbol;Acc:HGNC:17189]
CRELD1	ENSG00000163703	rs1180047	3	10247066	G	T	0.02247	0.3229	0.026453	2.87e-34	cysteine rich with EGF like domains 1 [Source:HGNC Symbol;Acc:HGNC:14630]
BPI	ENSG00000101425	rs220535	20	38638231	C	T	0.41407	-0.0711	0.008939	1.81e-15	bactericidal permeability increasing protein [Source:HGNC Symbol;Acc:HGNC:1095]
LRIG1	ENSG00000144749	rs75674561	3	66801278	T	C	0.05907	-0.1859	0.01747	1.92e-26	leucine rich repeats and immunoglobulin like domains 1 [Source:HGNC Symbol;Acc:HGNC:17360]
DLK1	ENSG00000185559	rs12437232	14	101038113	G	A	0.31208	0.0583	0.009269	3.18e-10	delta like non-canonical Notch ligand 1 [Source:HGNC Symbol;Acc:HGNC:2907]
PGP	ENSG00000184207	rs77818036	16	2512410	C	G	0.01499	0.3488	0.033626	3.29e-25	phosphoglycolate phosphatase [Source:HGNC Symbol;Acc:HGNC:8909]
FCN2	ENSG00000160339	rs1891988	9	135182730	C	A	0.27623	0.0906	0.009888	5.06e-20	ficolin 2 [Source:HGNC Symbol;Acc:HGNC:3624]
EMILIN3	ENSG00000183798	rs6129887	20	41661822	C	T	0.03663	0.1601	0.021814	2.15e-13	elastin microfibril interfacer 3 [Source:HGNC Symbol;Acc:HGNC:16123]
NID2	ENSG00000087303	rs17253026	14	52363004	C	T	0.08264	-0.1868	0.014729	7.36e-37	nidogen 2 [Source:HGNC Symbol;Acc:HGNC:13389]
TESC	ENSG00000088992	rs76105091	12	117392996	T	G	0.03946	0.2048	0.021109	2.95e-22	tescalcin [Source:HGNC Symbol;Acc:HGNC:26065]
BTN3A3	ENSG00000111801	rs373157302	6	26746900	G	C	0.10888	-0.9308	0.009406	0	butyrophilin subfamily 3 member A3 [Source:HGNC Symbol;Acc:HGNC:1140]
CFHR4	ENSG00000134365	rs181976646	1	197211824	C	A	0.00334	-0.4694	0.072616	1.02e-10	complement factor H related 4 [Source:HGNC Symbol;Acc:HGNC:16979]
AMIGO2	ENSG00000139211	rs215397	12	47372913	A	C	0.48269	0.051	0.008241	6.08e-10	adhesion molecule with Ig like domain 2 [Source:HGNC Symbol;Acc:HGNC:24073]
CD177	ENSG00000204936	rs4239526	19	43656050	C	T	0.27982	-0.2232	0.00971	6.2e-117	CD177 molecule [Source:HGNC Symbol;Acc:HGNC:30072]
LEPR	ENSG00000116678	rs3969967	1	65934281	G	T	0.05094	0.2155	0.01739	2.89e-35	leptin receptor [Source:HGNC Symbol;Acc:HGNC:6554]
PLG	ENSG00000122194	rs62435485	6	161045983	A	T	0.04871	-0.2289	0.019491	7.58e-32	plasminogen [Source:HGNC Symbol;Acc:HGNC:9071]
PLG	ENSG00000122194	rs62435485	6	161045983	A	T	0.04871	-0.2135	0.019168	8.15e-29	plasminogen [Source:HGNC Symbol;Acc:HGNC:9071]
TPSAB1	ENSG00000172236	rs118073880	16	1534248	T	C	0.01978	-0.3228	0.032141	9.83e-24	tryptase alpha/beta 1 [Source:HGNC Symbol;Acc:HGNC:12019]
SIGLEC6	ENSG00000105492	rs17761883	19	51822757	T	C	0.13683	0.1239	0.012252	4.85e-24	sialic acid binding Ig like lectin 6 [Source:HGNC Symbol;Acc:HGNC:10875]
HBQ1	ENSG00000086506	rs371091160	16	471158	GTGACCC	TTGACCC	0.01697	-0.1721	0.029849	8.13e-09	hemoglobin subunit theta 1 [Source:HGNC Symbol;Acc:HGNC:4833]
GPX7	ENSG00000116157	rs116182270	1	52896824	T	C	0.03526	0.3928	0.022402	7.88e-69	glutathione peroxidase 7 [Source:HGNC Symbol;Acc:HGNC:4559]
LIPN	ENSG00000204020	rs72810957	10	89066717	G	A	0.17516	0.171	0.01085	5.82e-56	lipase family member N [Source:HGNC Symbol;Acc:HGNC:23452]
SPON2	ENSG00000159674	rs74937715	4	1494700	T	C	0.03656	0.1926	0.021662	6.05e-19	spondin 2 [Source:HGNC Symbol;Acc:HGNC:11253]
PTPRJ	ENSG00000149177	rs191507130	11	48455935	T	C	0.0197	0.3238	0.029567	6.54e-28	protein tyrosine phosphatase receptor type J [Source:HGNC Symbol;Acc:HGNC:9673]
NTNG1	ENSG00000162631	rs34434455	1	107769617	C	T	0.01784	0.2554	0.032086	1.72e-15	netrin G1 [Source:HGNC Symbol;Acc:HGNC:23319]
MATN3	ENSG00000132031	rs76274443	2	20297132	T	C	0.03551	0.2569	0.022246	7.55e-31	matrilin 3 [Source:HGNC Symbol;Acc:HGNC:6909]
ASL	ENSG00000126522	rs13227219	7	66379075	A	T	0.46156	-0.0643	0.008255	6.72e-15	argininosuccinate lyase [Source:HGNC Symbol;Acc:HGNC:746]
CDCP1	ENSG00000163814	rs149942090	3	45430264	G	A	0.21005	-0.0596	0.010199	5.1e-09	CUB domain containing protein 1 [Source:HGNC Symbol;Acc:HGNC:24357]
HTATIP2	ENSG00000109854	rs61880538	11	20667510	T	G	0.0362	-0.1774	0.022649	4.78e-15	HIV-1 Tat interactive protein 2 [Source:HGNC Symbol;Acc:HGNC:16637]
PSAPL1	ENSG00000178597	rs2285780	4	7718350	T	C	0.08522	-0.0981	0.015259	1.29e-10	prosaposin like 1 [Source:HGNC Symbol;Acc:HGNC:33131]
SCG3	ENSG00000104112	rs140507572	15	52003097	T	G	0.03041	0.1814	0.023797	2.48e-14	secretogranin III [Source:HGNC Symbol;Acc:HGNC:13707]
PILRA	ENSG00000085514	rs221791	7	100680931	G	A	0.01957	-0.9003	0.028786	1.02e-214	paired immunoglobin like type 2 receptor alpha [Source:HGNC Symbol;Acc:HGNC:20396]
NOG	ENSG00000183691	rs200688148	17	56875253	T	C	0.18566	0.0846	0.011622	3.35e-13	noggin [Source:HGNC Symbol;Acc:HGNC:7866]
TNFSF12	ENSG00000239697	rs62059712	17	7836852	C	T	0.09111	-0.1306	0.014174	3.14e-20	TNF superfamily member 12 [Source:HGNC Symbol;Acc:HGNC:11927]
NMB	ENSG00000197696	rs146917477	15	84937222	A	G	0.03358	0.1579	0.022296	1.42e-12	neuromedin B [Source:HGNC Symbol;Acc:HGNC:7842]
NFASC	ENSG00000163531	rs12760299	1	205301197	T	C	0.29316	0.0653	0.009127	8.39e-13	neurofascin [Source:HGNC Symbol;Acc:HGNC:29866]
IL1RAP	ENSG00000196083	rs9868783	3	190937955	CTCTGCTTTTTTTTTAAAA	CTCTGCTTTTTTTTAAAAA	0.0909	0.2292	0.015311	1.17e-50	interleukin 1 receptor accessory protein [Source:HGNC Symbol;Acc:HGNC:5995]
KLK10	ENSG00000129451	rs77681936	19	51298252	T	G	0.02231	0.3923	0.030615	1.37e-37	kallikrein related peptidase 10 [Source:HGNC Symbol;Acc:HGNC:6358]
CXCL10	ENSG00000169245	rs1532985	4	76301092	T	G	0.00693	0.4029	0.050127	9.16e-16	C-X-C motif chemokine ligand 10 [Source:HGNC Symbol;Acc:HGNC:10637]
CTSH	ENSG00000103811	rs144828975	15	79226258	C	T	0.01696	-0.2758	0.034613	1.61e-15	cathepsin H [Source:HGNC Symbol;Acc:HGNC:2535]
FAH	ENSG00000103876	rs12908321	15	80463430	C	T	0.29409	0.0726	0.009317	6.6e-15	fumarylacetoacetate hydrolase [Source:HGNC Symbol;Acc:HGNC:3579]
PDXK	ENSG00000160209	rs79039769	21	44038088	A	G	0.01537	-0.2996	0.032805	6.67e-20	pyridoxal kinase [Source:HGNC Symbol;Acc:HGNC:8819]
VNN2	ENSG00000112303	rs79964987	6	133039189	T	A	0.01692	0.2323	0.034013	8.51e-12	vanin 2 [Source:HGNC Symbol;Acc:HGNC:12706]
FCN2	ENSG00000160339	rs10124337	9	135162916	G	A	0.25135	-0.1049	0.009975	7.25e-26	ficolin 2 [Source:HGNC Symbol;Acc:HGNC:3624]
MBL2	ENSG00000165471	rs146054446	10	53047767	G	T	0.02794	0.2481	0.02486	1.87e-23	mannose binding lectin 2 [Source:HGNC Symbol;Acc:HGNC:6922]
EBI3	ENSG00000105246	rs7255715	19	4511128	G	C	0.45969	-0.1507	0.008626	2.45e-68	Epstein-Barr virus induced 3 [Source:HGNC Symbol;Acc:HGNC:3129]
CRISP2	ENSG00000124490	rs78129485	6	49987155	A	C	0.00361	-0.4251	0.073982	9.14e-09	cysteine rich secretory protein 2 [Source:HGNC Symbol;Acc:HGNC:12024]
MAPK3	ENSG00000102882	rs139529748	16	30396728	A	T	0.03264	0.1456	0.022495	9.63e-11	mitogen-activated protein kinase 3 [Source:HGNC Symbol;Acc:HGNC:6877]
ENPEP	ENSG00000138792	rs141184783	4	110838411	C	G	0.01177	0.5855	0.037599	1.13e-54	glutamyl aminopeptidase [Source:HGNC Symbol;Acc:HGNC:3355]
POR	ENSG00000127948	rs60576079	7	76259743	A	C	0.19841	0.1219	0.009986	2.83e-34	cytochrome p450 oxidoreductase [Source:HGNC Symbol;Acc:HGNC:9208]
CRISP2	ENSG00000124490	rs72864860	6	49984746	T	G	0.03237	0.3885	0.022663	7.18e-66	cysteine rich secretory protein 2 [Source:HGNC Symbol;Acc:HGNC:12024]
SLITRK5	ENSG00000165300	rs77346651	13	87966852	C	T	0.03389	0.1684	0.022684	1.14e-13	SLIT and NTRK like family member 5 [Source:HGNC Symbol;Acc:HGNC:20295]
TREM2	ENSG00000095970	rs146936090	6	41433547	T	C	0.01673	-0.6281	0.031473	1.31e-88	triggering receptor expressed on myeloid cells 2 [Source:HGNC Symbol;Acc:HGNC:17761]
VIT	ENSG00000205221	rs67289493	2	37085144	C	T	0.00965	0.321	0.045147	1.16e-12	vitrin [Source:HGNC Symbol;Acc:HGNC:12697]
PNKP	ENSG00000039650	rs78246235	19	50148658	G	A	0.01771	-0.2241	0.030498	2.01e-13	polynucleotide kinase 3'-phosphatase [Source:HGNC Symbol;Acc:HGNC:9154]
LCT	ENSG00000115850	rs78918822	2	136107122	T	C	0.01168	-0.905	0.038871	6.7e-120	lactase [Source:HGNC Symbol;Acc:HGNC:6530]
ACYP2	ENSG00000170634	rs74399555	2	54575131	G	A	0.0302	-0.1318	0.023325	1.6e-08	acylphosphatase 2 [Source:HGNC Symbol;Acc:HGNC:180]
NAAA	ENSG00000138744	rs76229059	4	76209167	G	A	0.16971	-0.1461	0.01059	2.71e-43	N-acylethanolamine acid amidase [Source:HGNC Symbol;Acc:HGNC:736]
GRHPR	ENSG00000137106	rs10973500	9	37703526	A	G	0.22073	0.0608	0.009766	4.8e-10	glyoxylate and hydroxypyruvate reductase [Source:HGNC Symbol;Acc:HGNC:4570]
SFTPD	ENSG00000133661	rs2259497	10	80248846	G	C	0.32689	-0.1808	0.008549	2.86e-99	surfactant protein D [Source:HGNC Symbol;Acc:HGNC:10803]
PCOLCE2	ENSG00000163710	rs73159639	3	143153635	C	A	0.02494	-0.1649	0.027486	1.98e-09	procollagen C-endopeptidase enhancer 2 [Source:HGNC Symbol;Acc:HGNC:8739]
SERPINA4	ENSG00000100665	rs113713641	14	94834043	GCTCTGTGGCT	GCTCTGTAGCT	0.04815	0.2519	0.019753	3.02e-37	serpin family A member 4 [Source:HGNC Symbol;Acc:HGNC:8948]
FOLH1	ENSG00000086205	rs7482844	11	49472329	CCTTTATTTTTTTTTTTTA	CCTTTATTTTTTTTTTTTT	0.09835	-0.124	0.014143	1.82e-18	folate hydrolase 1 [Source:HGNC Symbol;Acc:HGNC:3788]
EPHA5	ENSG00000145242	rs28694596	4	65933655	ATTTATTTTTT	ATTTATTTTCT	0.35501	-0.0463	0.008319	2.62e-08	EPH receptor A5 [Source:HGNC Symbol;Acc:HGNC:3389]
GOLM1	ENSG00000135052	rs563779481	9	86362871	T	C	0.01713	0.3359	0.031528	1.67e-26	golgi membrane protein 1 [Source:HGNC Symbol;Acc:HGNC:15451]
FUT8	ENSG00000033170	rs12586500	14	66005585	T	G	0.00917	0.6375	0.043108	1.74e-49	fucosyltransferase 8 [Source:HGNC Symbol;Acc:HGNC:4019]
NCF1	ENSG00000158517	rs377258140	7	75050076	A	G	0.4111	-0.1339	0.008423	6.72e-57	neutrophil cytosolic factor 1 [Source:HGNC Symbol;Acc:HGNC:7660]
DAPK2	ENSG00000035664	rs9744746	15	64332681	AAAAATAAAATAAAATAAAA	TAAAATAAAATAAAATAAAA	0.08295	0.1113	0.014667	3.23e-14	death associated protein kinase 2 [Source:HGNC Symbol;Acc:HGNC:2675]
TCN2	ENSG00000185339	rs139771753	22	30887389	T	A	0.01185	0.3833	0.038764	4.69e-23	transcobalamin 2 [Source:HGNC Symbol;Acc:HGNC:11653]
ITIH2	ENSG00000151655	rs11255477	10	8007196	G	A	0.04625	0.3399	0.019553	1.1e-67	inter-alpha-trypsin inhibitor heavy chain 2 [Source:HGNC Symbol;Acc:HGNC:6167]
AIF1L	ENSG00000126878	rs113812439	9	131380418	G	A	0.10187	-0.1524	0.014247	1.05e-26	allograft inflammatory factor 1 like [Source:HGNC Symbol;Acc:HGNC:28904]
F2	ENSG00000180210	rs138872528	11	46995606	T	C	0.04471	0.1101	0.018812	4.84e-09	coagulation factor II, thrombin [Source:HGNC Symbol;Acc:HGNC:3535]
LY9	ENSG00000122224	rs11577230	1	161083854	T	C	0.08104	-0.2188	0.015541	5.11e-45	lymphocyte antigen 9 [Source:HGNC Symbol;Acc:HGNC:6730]
MYOC	ENSG00000034971	rs138140925	1	171907883	G	A	0.01881	0.2618	0.03022	4.59e-18	myocilin [Source:HGNC Symbol;Acc:HGNC:7610]
CNRIP1	ENSG00000119865	rs72835044	2	68574958	T	G	0.03893	0.2138	0.021339	1.26e-23	cannabinoid receptor interacting protein 1 [Source:HGNC Symbol;Acc:HGNC:24546]
FLRT3	ENSG00000125848	rs6033981	20	14591413	T	C	0.0061	-0.685	0.051303	1.15e-40	fibronectin leucine rich transmembrane protein 3 [Source:HGNC Symbol;Acc:HGNC:3762]
NRP1	ENSG00000099250	rs149637454	10	33589439	T	G	0.01755	0.2551	0.031476	5.29e-16	neuropilin 1 [Source:HGNC Symbol;Acc:HGNC:8004]
ATXN3	ENSG00000066427	rs75924474	14	92359768	T	A	0.12112	0.0969	0.01228	3e-15	ataxin 3 [Source:HGNC Symbol;Acc:HGNC:7106]
ROR2	ENSG00000169071	rs76590235	9	92202202	C	T	0.02238	0.2209	0.027306	5.98e-16	receptor tyrosine kinase like orphan receptor 2 [Source:HGNC Symbol;Acc:HGNC:10257]
CA1	ENSG00000133742	rs117634905	8	85629747	G	A	0.00789	-1.0942	0.045695	1.02e-126	carbonic anhydrase 1 [Source:HGNC Symbol;Acc:HGNC:1368]
PDIA5	ENSG00000065485	rs144827616	3	123475741	A	G	0.02022	0.2726	0.029767	5.29e-20	protein disulfide isomerase family A member 5 [Source:HGNC Symbol;Acc:HGNC:24811]
CHI3L1	ENSG00000133048	rs7546330	1	203437039	G	A	0.43397	-0.0823	0.009768	3.58e-17	chitinase 3 like 1 [Source:HGNC Symbol;Acc:HGNC:1932]
MAN2B2	ENSG00000013288	rs73199928	4	6873486	A	G	0.02229	0.3277	0.030714	1.42e-26	mannosidase alpha class 2B member 2 [Source:HGNC Symbol;Acc:HGNC:29623]
MST1	ENSG00000173531	rs7634697	3	49939454	C	G	0.41441	0.3758	0.004275	0	macrophage stimulating 1 [Source:HGNC Symbol;Acc:HGNC:7380]
C1QL1	ENSG00000131094	rs139098453	17	45217221	C	T	0.03249	0.1357	0.023323	5.94e-09	complement C1q like 1 [Source:HGNC Symbol;Acc:HGNC:24182]
CYB5D2	ENSG00000167740	rs62066151	17	4435801	G	T	0.16747	-0.0647	0.010679	1.38e-09	cytochrome b5 domain containing 2 [Source:HGNC Symbol;Acc:HGNC:28471]
DSG2	ENSG00000046604	rs75426668	18	31797171	A	G	0.02597	-0.1675	0.025716	7.35e-11	desmoglein 2 [Source:HGNC Symbol;Acc:HGNC:3049]
CNTN2	ENSG00000184144	rs113377002	1	205326080	G	A	0.01615	0.3709	0.034648	9.67e-27	contactin 2 [Source:HGNC Symbol;Acc:HGNC:2172]
PLA2R1	ENSG00000153246	rs146061702	2	160308719	A	G	0.01148	-0.335	0.036314	2.83e-20	phospholipase A2 receptor 1 [Source:HGNC Symbol;Acc:HGNC:9042]
FGF2	ENSG00000138685	rs13126167	4	123143192	AA	AG	0.27894	0.1697	0.008936	2.04e-80	fibroblast growth factor 2 [Source:HGNC Symbol;Acc:HGNC:3676]
LUM	ENSG00000139329	rs74237878	12	91356059	C	T	0.04151	-0.1249	0.021244	4.12e-09	lumican [Source:HGNC Symbol;Acc:HGNC:6724]
IL6ST	ENSG00000134352	rs111379648	5	56239189	A	G	0.0195	-0.2353	0.029774	2.73e-15	interleukin 6 cytokine family signal transducer [Source:HGNC Symbol;Acc:HGNC:6021]
PLTP	ENSG00000100979	rs6104485	20	46156201	G	A	0.31899	0.0989	0.008978	3.19e-28	phospholipid transfer protein [Source:HGNC Symbol;Acc:HGNC:9093]
NCAM2	ENSG00000154654	rs2827034	21	21786905	A	G	0.11467	-0.1504	0.013189	4.02e-30	neural cell adhesion molecule 2 [Source:HGNC Symbol;Acc:HGNC:7657]
C7	ENSG00000112936	rs429017	5	41262989	A	G	0.30194	0.346	0.007238	0	complement C7 [Source:HGNC Symbol;Acc:HGNC:1346]
CHIT1	ENSG00000133063	rs16851750	1	203516156	A	G	0.07313	-0.2384	0.01809	1.16e-39	chitinase 1 [Source:HGNC Symbol;Acc:HGNC:1936]
SAA2	ENSG00000134339	rs79687295	11	18491121	G	A	0.063	-0.1228	0.0166	1.39e-13	serum amyloid A2 [Source:HGNC Symbol;Acc:HGNC:10514]
ERAP2	ENSG00000164308	rs79770466	5	97162013	A	G	0.03975	-0.4384	0.018434	5.18e-125	endoplasmic reticulum aminopeptidase 2 [Source:HGNC Symbol;Acc:HGNC:29499]
SIGLEC5	ENSG00000105501	rs1433082	19	51887473	A	C	0.18249	0.0998	0.012103	1.64e-16	sialic acid binding Ig like lectin 5 [Source:HGNC Symbol;Acc:HGNC:10874]
FGFR1	ENSG00000077782	rs57128498	8	38710697	A	C	0.17654	-0.063	0.010696	3.86e-09	fibroblast growth factor receptor 1 [Source:HGNC Symbol;Acc:HGNC:3688]
COLEC11	ENSG00000118004	rs79120927	2	3886285	T	C	0.10382	-0.1553	0.014952	2.85e-25	collectin subfamily member 11 [Source:HGNC Symbol;Acc:HGNC:17213]
MTHFS	ENSG00000136371	rs80317791	15	80138895	G	A	0.04706	0.1137	0.018984	2.11e-09	methenyltetrahydrofolate synthetase [Source:HGNC Symbol;Acc:HGNC:7437]
GSTZ1	ENSG00000100577	rs11624959	14	77572280	T	C	0.09242	0.7548	0.008641	0	glutathione S-transferase zeta 1 [Source:HGNC Symbol;Acc:HGNC:4643]
AKR1C3	ENSG00000196139	rs72778490	10	5348278	T	G	0.03946	0.128	0.020887	8.89e-10	aldo-keto reductase family 1 member C3 [Source:HGNC Symbol;Acc:HGNC:386]
CLSTN2	ENSG00000158258	rs79971649	3	140817080	G	A	0.02232	-0.1836	0.027486	2.39e-11	calsyntenin 2 [Source:HGNC Symbol;Acc:HGNC:17448]
TIMP4	ENSG00000157150	rs4135273	3	12397830	A	G	0.03897	0.2232	0.021419	1.99e-25	TIMP metallopeptidase inhibitor 4 [Source:HGNC Symbol;Acc:HGNC:11823]
FCGR2A	ENSG00000143226	rs61801246	1	161762658	T	C	0.04729	0.3466	0.022591	3.99e-53	Fc gamma receptor IIa [Source:HGNC Symbol;Acc:HGNC:3616]
PLA2G7	ENSG00000146070	rs115054514	6	46974036	T	A	0.01603	-0.3931	0.035113	4.3e-29	phospholipase A2 group VII [Source:HGNC Symbol;Acc:HGNC:9040]
SPINK6	ENSG00000178172	rs75666559	5	148453118	T	A	0.04325	0.3137	0.019487	2.66e-58	serine peptidase inhibitor Kazal type 6 [Source:HGNC Symbol;Acc:HGNC:29486]
TMEM132A	ENSG00000006118	rs17155752	11	61174023	A	G	0.06162	0.1948	0.017271	1.66e-29	transmembrane protein 132A [Source:HGNC Symbol;Acc:HGNC:31092]
MSMB	ENSG00000263639	rs187916528	10	46284570	GCAGGGGGGAAA	GCAGGGGGGGAA	0.03127	-0.5673	0.023951	5.05e-124	microseminoprotein beta [Source:HGNC Symbol;Acc:HGNC:7372]
FAM177A1	ENSG00000151327	rs117201133	14	35352927	T	C	0.00966	0.5341	0.043858	4.08e-34	family with sequence similarity 177 member A1 [Source:HGNC Symbol;Acc:HGNC:19829]
FCRL4	ENSG00000163518	rs147557606	1	157832072	C	A	0.02523	-0.6402	0.025716	8.4e-137	Fc receptor like 4 [Source:HGNC Symbol;Acc:HGNC:18507]
ALAD	ENSG00000148218	rs11790374	9	113633946	C	T	0.04885	0.1261	0.018958	2.9e-11	aminolevulinate dehydratase [Source:HGNC Symbol;Acc:HGNC:395]
NUDT12	ENSG00000112874	rs140216035	5	103795063	A	G	0.02518	-0.1936	0.025164	1.43e-14	nudix hydrolase 12 [Source:HGNC Symbol;Acc:HGNC:18826]
SERPINE2	ENSG00000135919	rs139032480	2	224270746	C	A	0.01965	-0.3028	0.030633	4.85e-23	serpin family E member 2 [Source:HGNC Symbol;Acc:HGNC:8951]
CTSV	ENSG00000136943	rs10981890	9	97387544	G	A	0.49398	-0.1635	0.008103	1.57e-90	cathepsin V [Source:HGNC Symbol;Acc:HGNC:2538]
UCMA	ENSG00000165623	rs76347466	10	13464831	C	T	0.04959	-0.1876	0.019302	2.5e-22	upper zone of growth plate and cartilage matrix associated [Source:HGNC Symbol;Acc:HGNC:25205]
IL1RL1	ENSG00000115602	rs13402123	2	102579706	T	C	0.00825	-0.581	0.043874	4.99e-40	interleukin 1 receptor like 1 [Source:HGNC Symbol;Acc:HGNC:5998]
LRP11	ENSG00000120256	rs9383665	6	150091141	C	A	0.17668	-0.1059	0.010624	2.11e-23	LDL receptor related protein 11 [Source:HGNC Symbol;Acc:HGNC:16936]
KIAA1549L	ENSG00000110427	rs7102436	11	33900616	C	T	0.0289	-0.1318	0.023917	3.57e-08	KIAA1549 like [Source:HGNC Symbol;Acc:HGNC:24836]
SEMA4C	ENSG00000168758	rs56065109	2	97097241	G	A	0.04767	-0.2681	0.019013	3.73e-45	semaphorin 4C [Source:HGNC Symbol;Acc:HGNC:10731]
C4BPA	ENSG00000123838	rs181399290	1	207368687	T	C	0.01438	0.282	0.034359	2.26e-16	complement component 4 binding protein alpha [Source:HGNC Symbol;Acc:HGNC:1325]
FCGR2A	ENSG00000143226	rs114640457	1	161747578	T	C	0.02105	0.3412	0.033816	6.12e-24	Fc gamma receptor IIa [Source:HGNC Symbol;Acc:HGNC:3616]
CLEC12A	ENSG00000172322	rs150976941	12	10219215	C	A	0.02118	-0.4673	0.029207	1.29e-57	C-type lectin domain family 12 member A [Source:HGNC Symbol;Acc:HGNC:31713]
FCGR3A	ENSG00000203747	rs10917892	1	161774352	G	A	0.31981	0.3241	0.009667	1.94e-246	Fc gamma receptor IIIa [Source:HGNC Symbol;Acc:HGNC:3619]
SECTM1	ENSG00000141574	rs180677689	17	82556862	T	C	0.03917	-0.1152	0.020931	3.72e-08	secreted and transmembrane 1 [Source:HGNC Symbol;Acc:HGNC:10707]
TXNDC5	ENSG00000239264	rs13209436	6	8133259	T	C	0.0146	0.2466	0.033498	1.82e-13	thioredoxin domain containing 5 [Source:HGNC Symbol;Acc:HGNC:21073]
TPSAB1	ENSG00000172236	rs193158391	16	1464444	T	C	0.01588	0.2177	0.036505	2.47e-09	tryptase alpha/beta 1 [Source:HGNC Symbol;Acc:HGNC:12019]
RNASE3	ENSG00000169397	rs11623521	14	21114052	TGTTTGTTTGTTGGTTGGTTG	TGTTTGTTTGTTTGTTGGTTG	0.45064	-0.0496	0.008447	4.31e-09	ribonuclease A family member 3 [Source:HGNC Symbol;Acc:HGNC:10046]
B3GNT8	ENSG00000177191	rs4347734	19	41650212	A	G	0.30643	-0.12	0.00899	1.21e-40	UDP-GlcNAc:betaGal beta-1,3-N-acetylglucosaminyltransferase 8 [Source:HGNC Symbol;Acc:HGNC:24139]
DPT	ENSG00000143196	rs981258	1	168949432	AAT	TAT	0.43845	0.1293	0.008481	1.77e-52	dermatopontin [Source:HGNC Symbol;Acc:HGNC:3011]
CRHBP	ENSG00000145708	rs34478888	5	77200208	G	T	0.04634	0.1657	0.020108	1.71e-16	corticotropin releasing hormone binding protein [Source:HGNC Symbol;Acc:HGNC:2356]
ST13	ENSG00000100380	rs5751033	22	41074999	T	C	0.40496	-0.0451	0.008028	1.94e-08	ST13 Hsp70 interacting protein [Source:HGNC Symbol;Acc:HGNC:11343]
LACRT	ENSG00000135413	rs10876635	12	54852845	G	A	0.48965	0.053	0.008362	2.33e-10	lacritin [Source:HGNC Symbol;Acc:HGNC:16430]
ATRN	ENSG00000088812	rs117368183	20	3868517	T	C	0.02966	-0.2192	0.02575	1.7e-17	attractin [Source:HGNC Symbol;Acc:HGNC:885]
GFRAL	ENSG00000187871	rs72988065	6	55619783	G	A	0.18929	0.1684	0.010249	1.16e-60	GDNF family receptor alpha like [Source:HGNC Symbol;Acc:HGNC:32789]
IHH	ENSG00000163501	rs76247428	2	219278161	T	C	0.00853	-0.3971	0.045536	2.77e-18	Indian hedgehog signaling molecule [Source:HGNC Symbol;Acc:HGNC:5956]
ANXA2	ENSG00000182718	rs103947	15	60619685	C	T	0.38773	-0.0905	0.008581	5.25e-26	annexin A2 [Source:HGNC Symbol;Acc:HGNC:537]
NT5C3L	ENSG00000141698	rs141710817	17	42051928	A	G	0.0167	-0.1935	0.031496	8.07e-10	5'-nucleotidase, cytosolic IIIB [Source:HGNC Symbol;Acc:HGNC:28300]
CCL8	ENSG00000108700	rs16970010	17	34536843	G	C	0.06967	0.1239	0.01652	6.38e-14	C-C motif chemokine ligand 8 [Source:HGNC Symbol;Acc:HGNC:10635]
VWA1	ENSG00000179403	rs12731916	1	1656732	T	C	0.09883	-0.137	0.013844	4.34e-23	von Willebrand factor A domain containing 1 [Source:HGNC Symbol;Acc:HGNC:30910]
CRYZ	ENSG00000116791	rs146698856	1	74946905	T	A	0.01434	-0.8214	0.0348	3.55e-123	crystallin zeta [Source:HGNC Symbol;Acc:HGNC:2419]
TPSAB1	ENSG00000172236	rs79658155	16	1455866	G	C	0.02245	-0.8882	0.030361	3.89e-188	tryptase alpha/beta 1 [Source:HGNC Symbol;Acc:HGNC:12019]
ACP1	ENSG00000143727	rs2685218	2	491149	G	A	0.39665	-0.0861	0.008287	2.76e-25	acid phosphatase 1 [Source:HGNC Symbol;Acc:HGNC:122]
PENK	ENSG00000181195	rs147743872	8	56658818	T	C	0.1539	0.1814	0.011289	4.26e-58	proenkephalin [Source:HGNC Symbol;Acc:HGNC:8831]
TREML2	ENSG00000112195	rs12209689	6	41410749	T	C	0.1527	-0.1396	0.011963	1.84e-31	triggering receptor expressed on myeloid cells like 2 [Source:HGNC Symbol;Acc:HGNC:21092]
SAA2	ENSG00000134339	rs112194672	11	18457890	T	C	0.02806	0.3046	0.024692	5.8e-35	serum amyloid A2 [Source:HGNC Symbol;Acc:HGNC:10514]
NT5C3L	ENSG00000141698	rs62076908	17	42045294	A	G	0.02581	-0.239	0.024957	1e-21	5'-nucleotidase, cytosolic IIIB [Source:HGNC Symbol;Acc:HGNC:28300]
SLITRK6	ENSG00000184564	rs35974487	13	86015713	T	C	0.02202	-0.1704	0.028092	1.31e-09	SLIT and NTRK like family member 6 [Source:HGNC Symbol;Acc:HGNC:23503]
TLR2	ENSG00000137462	rs112595928	4	153914154	A	G	0.01366	-0.2091	0.03293	2.16e-10	toll like receptor 2 [Source:HGNC Symbol;Acc:HGNC:11848]
PTGFRN	ENSG00000134247	rs55704318	1	117198061	A	C	0.06953	0.2361	0.016818	9.04e-45	prostaglandin F2 receptor inhibitor [Source:HGNC Symbol;Acc:HGNC:9601]
GNMT	ENSG00000124713	rs9472021	6	43170986	T	C	0.03386	-0.2133	0.022629	4.27e-21	glycine N-methyltransferase [Source:HGNC Symbol;Acc:HGNC:4415]
KRT1	ENSG00000167768	rs147540582	12	52885740	G	A	0.05402	0.154	0.017695	3.23e-18	keratin 1 [Source:HGNC Symbol;Acc:HGNC:6412]
ISOC1	ENSG00000066583	rs181912748	5	129319056	T	C	0.04682	0.1108	0.019089	6.46e-09	isochorismatase domain containing 1 [Source:HGNC Symbol;Acc:HGNC:24254]
VEGFA	ENSG00000112715	rs11966089	6	43991379	T	C	0.15889	0.0713	0.011338	3.21e-10	vascular endothelial growth factor A [Source:HGNC Symbol;Acc:HGNC:12680]
VEGFA	ENSG00000112715	rs11966089	6	43991379	T	C	0.15889	0.1394	0.012038	5.2e-31	vascular endothelial growth factor A [Source:HGNC Symbol;Acc:HGNC:12680]
FAH	ENSG00000103876	rs77218477	15	80391648	T	C	0.04205	-0.2688	0.021103	3.67e-37	fumarylacetoacetate hydrolase [Source:HGNC Symbol;Acc:HGNC:3579]
APOF	ENSG00000175336	rs4759252	12	56567381	GTCTCA	ATCTCA	0.1173	0.1284	0.013151	1.62e-22	apolipoprotein F [Source:HGNC Symbol;Acc:HGNC:615]
ADAMTSL1	ENSG00000178031	rs192820461	9	19115408	T	C	0.02852	-0.2039	0.025067	4.15e-16	ADAMTS like 1 [Source:HGNC Symbol;Acc:HGNC:14632]
ISLR2	ENSG00000167178	rs58712424	15	74342764	G	A	0.04397	0.1725	0.020365	2.45e-17	immunoglobulin superfamily containing leucine rich repeat 2 [Source:HGNC Symbol;Acc:HGNC:29286]
LIPN	ENSG00000204020	rs3903454	10	88983677	T	A	0.39802	0.1528	0.008371	1.91e-74	lipase family member N [Source:HGNC Symbol;Acc:HGNC:23452]
CPQ	ENSG00000104324	rs79884132	8	97352526	T	C	0.02359	0.1901	0.028397	2.17e-11	carboxypeptidase Q [Source:HGNC Symbol;Acc:HGNC:16910]
FCGR2A	ENSG00000143226	rs114727710	1	161726591	G	C	0.02302	0.2508	0.032647	1.56e-14	Fc gamma receptor IIa [Source:HGNC Symbol;Acc:HGNC:3616]
PCSK7	ENSG00000160613	rs561791	11	117434702	T	C	0.21345	-0.1322	0.009542	1.19e-43	proprotein convertase subtilisin/kexin type 7 [Source:HGNC Symbol;Acc:HGNC:8748]
NT5C3L	ENSG00000141698	rs145907332	17	42037829	A	G	0.01442	0.6841	0.034328	2.32e-88	5'-nucleotidase, cytosolic IIIB [Source:HGNC Symbol;Acc:HGNC:28300]
NCF1	ENSG00000158517	rs71539251	7	74989206	T	C	0.3243	-0.0933	0.008863	6.53e-26	neutrophil cytosolic factor 1 [Source:HGNC Symbol;Acc:HGNC:7660]
B4GALT6	ENSG00000118276	rs144333451	18	31885600	G	T	0.01679	0.5846	0.032501	2.47e-72	beta-1,4-galactosyltransferase 6 [Source:HGNC Symbol;Acc:HGNC:929]
REN	ENSG00000143839	rs3014620	1	204389944	C	T	0.02694	0.3118	0.025415	1.34e-34	renin [Source:HGNC Symbol;Acc:HGNC:9958]
MTHFSD	ENSG00000103248	rs11640971	16	86753433	C	A	0.47249	0.0495	0.008274	2.2e-09	methenyltetrahydrofolate synthetase domain containing [Source:HGNC Symbol;Acc:HGNC:25778]
H6PD	ENSG00000049239	rs139767932	1	9468869	T	G	0.05546	0.177	0.019045	1.49e-20	hexose-6-phosphate dehydrogenase/glucose 1-dehydrogenase [Source:HGNC Symbol;Acc:HGNC:4795]
REG3G	ENSG00000143954	rs74776649	2	79225855	A	C	0.04823	0.1744	0.01946	3.19e-19	regenerating family member 3 gamma [Source:HGNC Symbol;Acc:HGNC:29595]
INHBB	ENSG00000163083	rs17050272	2	120548864	A	G	0.41755	0.3414	0.006851	0	inhibin subunit beta B [Source:HGNC Symbol;Acc:HGNC:6067]
FRZB	ENSG00000162998	rs72890325	2	183063340	G	T	0.07506	-0.5149	0.015889	2.31e-230	frizzled related protein [Source:HGNC Symbol;Acc:HGNC:3959]
GABARAPL2	ENSG00000034713	rs74390315	16	75773123	C	G	0.03252	-0.1362	0.022994	3.16e-09	GABA type A receptor associated protein like 2 [Source:HGNC Symbol;Acc:HGNC:13291]
TPSB2	ENSG00000197253	rs143712058	16	1425240	A	T	0.00842	0.6221	0.051777	2.96e-33	tryptase beta 2 [Source:HGNC Symbol;Acc:HGNC:14120]
FCN1	ENSG00000085265	rs56394477	9	135111381	A	G	0.25614	-0.0648	0.009578	1.33e-11	ficolin 1 [Source:HGNC Symbol;Acc:HGNC:3623]
CBR3	ENSG00000159231	rs187547379	21	36339633	A	G	0.03779	0.2137	0.020867	1.3e-24	carbonyl reductase 3 [Source:HGNC Symbol;Acc:HGNC:1549]
GRAMD1C	ENSG00000178075	rs55990517	3	114140134	A	G	0.01733	0.5023	0.031169	2e-58	GRAM domain containing 1C [Source:HGNC Symbol;Acc:HGNC:25252]
SH3BGRL3	ENSG00000142669	rs114289390	1	26473999	T	C	0.03881	-0.1995	0.020538	2.63e-22	SH3 domain binding glutamate rich protein like 3 [Source:HGNC Symbol;Acc:HGNC:15568]
NAGPA	ENSG00000103174	rs2204688	16	5226274	C	T	0.34409	0.0588	0.008937	4.72e-11	N-acetylglucosamine-1-phosphodiester alpha-N-acetylglucosaminidase [Source:HGNC Symbol;Acc:HGNC:17378]
DSC2	ENSG00000134755	rs117031963	18	31294391	T	G	0.01324	0.1984	0.03544	2.17e-08	desmocollin 2 [Source:HGNC Symbol;Acc:HGNC:3036]
HTATIP2	ENSG00000109854	rs544669081	11	20575042	G	A	0.01666	0.3085	0.032064	6.49e-22	HIV-1 Tat interactive protein 2 [Source:HGNC Symbol;Acc:HGNC:16637]
EGFR	ENSG00000146648	rs567695946	7	55402798	G	C	0.03158	0.1527	0.023604	9.85e-11	epidermal growth factor receptor [Source:HGNC Symbol;Acc:HGNC:3236]
GSTM4	ENSG00000168765	rs140301746	1	109856641	A	G	0.0273	0.3427	0.027746	4.8e-35	glutathione S-transferase mu 4 [Source:HGNC Symbol;Acc:HGNC:4636]
MAGI2	ENSG00000187391	rs117656916	7	79644503	C	T	0.0162	0.3605	0.031579	3.49e-30	membrane associated guanylate kinase, WW and PDZ domain containing 2 [Source:HGNC Symbol;Acc:HGNC:18957]
TGM3	ENSG00000125780	rs144337455	20	2531638	A	G	0.03261	0.1494	0.022721	4.85e-11	transglutaminase 3 [Source:HGNC Symbol;Acc:HGNC:11779]
CLEC12A	ENSG00000172322	rs138482002	12	10186001	T	A	0.03826	0.3477	0.021771	2.05e-57	C-type lectin domain family 12 member A [Source:HGNC Symbol;Acc:HGNC:31713]
TLR3	ENSG00000164342	rs4253416	4	186276840	T	C	0.46609	0.1156	0.008461	1.71e-42	toll like receptor 3 [Source:HGNC Symbol;Acc:HGNC:11849]
RGMA	ENSG00000182175	rs113520033	15	93276927	G	A	0.43664	-0.0534	0.008379	1.85e-10	repulsive guidance molecule BMP co-receptor a [Source:HGNC Symbol;Acc:HGNC:30308]
TP53I3	ENSG00000115129	rs4665681	2	24273408	A	G	0.01869	0.4768	0.029706	5.64e-58	tumor protein p53 inducible protein 3 [Source:HGNC Symbol;Acc:HGNC:19373]
TCN2	ENSG00000185339	rs62235917	22	30814379	C	T	0.01098	0.7175	0.039206	8.14e-75	transcobalamin 2 [Source:HGNC Symbol;Acc:HGNC:11653]
GUK1	ENSG00000143774	rs11581192	1	228334782	T	C	0.04553	0.3619	0.019445	2.61e-77	guanylate kinase 1 [Source:HGNC Symbol;Acc:HGNC:4693]
PLA2G12B	ENSG00000138308	rs7087762	10	73140363	T	C	0.14555	0.0654	0.011589	1.67e-08	phospholipase A2 group XIIB [Source:HGNC Symbol;Acc:HGNC:18555]
PROS1	ENSG00000184500	rs6809958	3	94164446	G	A	0.02812	-0.195	0.024696	2.88e-15	protein S [Source:HGNC Symbol;Acc:HGNC:9456]
CSF2RB	ENSG00000100368	rs3218340	22	37124855	G	C	0.45219	-0.0646	0.008605	6.03e-14	colony stimulating factor 2 receptor subunit beta [Source:HGNC Symbol;Acc:HGNC:2436]
HGFAC	ENSG00000109758	rs10937903	4	3632799	G	A	0.02572	0.5186	0.027632	1.38e-78	HGF activator [Source:HGNC Symbol;Acc:HGNC:4894]
PCSK1	ENSG00000175426	rs72772040	5	96617136	C	T	0.06384	0.2321	0.016803	2.13e-43	proprotein convertase subtilisin/kexin type 1 [Source:HGNC Symbol;Acc:HGNC:8743]
GREM2	ENSG00000180875	rs116135446	1	240794633	T	C	0.03675	0.1458	0.021837	2.44e-11	gremlin 2, DAN family BMP antagonist [Source:HGNC Symbol;Acc:HGNC:17655]
VAT1	ENSG00000108828	rs2356310	17	43207570	C	T	0.29769	0.0667	0.008982	1.12e-13	vesicle amine transport 1 [Source:HGNC Symbol;Acc:HGNC:16919]
KLK11	ENSG00000167757	rs12985109	19	51210270	G	C	0.08947	-0.0951	0.015715	1.43e-09	kallikrein related peptidase 11 [Source:HGNC Symbol;Acc:HGNC:6359]
ICAM1	ENSG00000090339	rs7256672	19	10468798	G	T	0.35764	0.1637	0.009745	2.47e-63	intercellular adhesion molecule 1 [Source:HGNC Symbol;Acc:HGNC:5344]
CHST15	ENSG00000182022	rs4379785	10	124275485	A	G	0.39731	-0.0742	0.00833	5.21e-19	carbohydrate sulfotransferase 15 [Source:HGNC Symbol;Acc:HGNC:18137]
VEGFA	ENSG00000112715	rs9296424	6	43968149	T	C	0.16347	0.1268	0.011832	8.51e-27	vascular endothelial growth factor A [Source:HGNC Symbol;Acc:HGNC:12680]
IL6ST	ENSG00000134352	rs116753755	5	56176013	C	T	0.04262	-0.1762	0.020373	5.2e-18	interleukin 6 cytokine family signal transducer [Source:HGNC Symbol;Acc:HGNC:6021]
ITIH5	ENSG00000123243	rs118003092	10	7847861	C	G	0.03558	-0.185	0.023901	9.93e-15	inter-alpha-trypsin inhibitor heavy chain 5 [Source:HGNC Symbol;Acc:HGNC:21449]
TGM3	ENSG00000125780	rs73892471	20	2521887	A	G	0.04198	-0.1721	0.020445	3.84e-17	transglutaminase 3 [Source:HGNC Symbol;Acc:HGNC:11779]
CXCL1	ENSG00000163739	rs144282550	4	74051462	G	A	0.01735	0.5077	0.032185	4.66e-56	C-X-C motif chemokine ligand 1 [Source:HGNC Symbol;Acc:HGNC:4602]
CBLN1	ENSG00000102924	rs114398277	16	49461811	A	G	0.03315	-0.4081	0.024627	1.12e-61	cerebellin 1 precursor [Source:HGNC Symbol;Acc:HGNC:1543]
PPIC	ENSG00000168938	rs417825	5	123216464	T	C	0.4443	-0.1106	0.008237	4.16e-41	peptidylprolyl isomerase C [Source:HGNC Symbol;Acc:HGNC:9256]
TPSB2	ENSG00000197253	rs117263225	16	1409747	A	G	0.01225	-0.4341	0.040405	6.34e-27	tryptase beta 2 [Source:HGNC Symbol;Acc:HGNC:14120]
PLA2G2A	ENSG00000188257	rs150711787	1	20159843	G	C	0.00684	0.7624	0.05491	7.86e-44	phospholipase A2 group IIA [Source:HGNC Symbol;Acc:HGNC:9031]
BCL10	ENSG00000142867	rs12717764	1	85454536	C	G	0.32701	0.0563	0.008559	4.77e-11	BCL10 immune signaling adaptor [Source:HGNC Symbol;Acc:HGNC:989]
CD109	ENSG00000156535	rs112102710	6	74004145	G	C	0.00946	0.3511	0.04181	4.56e-17	CD109 molecule [Source:HGNC Symbol;Acc:HGNC:21685]
MMP2	ENSG00000087245	rs75609019	16	55682247	G	A	0.12079	-0.0907	0.012744	1.1e-12	matrix metallopeptidase 2 [Source:HGNC Symbol;Acc:HGNC:7166]
RNASE6	ENSG00000169413	rs117219627	14	20957508	G	A	0.03999	0.4068	0.022353	5.26e-74	ribonuclease A family member k6 [Source:HGNC Symbol;Acc:HGNC:10048]
IL1RN	ENSG00000136689	rs139133059	2	113308958	G	T	0.01089	-0.2542	0.03815	2.68e-11	interleukin 1 receptor antagonist [Source:HGNC Symbol;Acc:HGNC:6000]
TP53I3	ENSG00000115129	rs149918952	2	24260645	T	C	0.0399	0.1644	0.020469	9.61e-16	tumor protein p53 inducible protein 3 [Source:HGNC Symbol;Acc:HGNC:19373]
RNASET2	ENSG00000026297	rs11758758	6	167131164	G	A	0.02038	0.283	0.028874	1.11e-22	ribonuclease T2 [Source:HGNC Symbol;Acc:HGNC:21686]
CNRIP1	ENSG00000119865	rs184832464	2	68493846	T	C	0.03026	-0.4231	0.023971	1.01e-69	cannabinoid receptor interacting protein 1 [Source:HGNC Symbol;Acc:HGNC:24546]
SERPINA11	ENSG00000186910	rs141081775	14	94626548	T	C	0.05816	0.1109	0.017798	4.64e-10	serpin family A member 11 [Source:HGNC Symbol;Acc:HGNC:19193]
CBLN1	ENSG00000102924	rs150223591	16	49455512	A	C	0.00922	0.3611	0.047752	3.97e-14	cerebellin 1 precursor [Source:HGNC Symbol;Acc:HGNC:1543]
PSAPL1	ENSG00000178597	rs73216627	4	7608390	A	G	0.03438	-0.1644	0.023302	1.72e-12	prosaposin like 1 [Source:HGNC Symbol;Acc:HGNC:33131]
GMPR	ENSG00000137198	rs17593746	6	16468073	C	T	0.32702	0.1485	0.009218	2.19e-58	guanosine monophosphate reductase [Source:HGNC Symbol;Acc:HGNC:4376]
CBLN1	ENSG00000102924	rs117959836	16	49454279	T	C	0.0389	0.2499	0.023295	7.55e-27	cerebellin 1 precursor [Source:HGNC Symbol;Acc:HGNC:1543]
LEPR	ENSG00000116678	rs75281619	1	65813204	G	A	0.01577	-1.0043	0.029992	7.84e-246	leptin receptor [Source:HGNC Symbol;Acc:HGNC:6554]
HP	ENSG00000257017	rs115775278	16	72232312	C	T	0.0189	0.7297	0.030538	3.45e-126	haptoglobin [Source:HGNC Symbol;Acc:HGNC:5141]
CRELD1	ENSG00000163703	rs17537486	3	10115548	G	A	0.03499	0.5561	0.021297	2.65e-150	cysteine rich with EGF like domains 1 [Source:HGNC Symbol;Acc:HGNC:14630]
MFGE8	ENSG00000140545	rs1550473	15	89082153	C	G	0.48995	0.0659	0.008239	1.26e-15	milk fat globule EGF and factor V/VIII domain containing [Source:HGNC Symbol;Acc:HGNC:7036]
NOG	ENSG00000183691	rs76164057	17	56763503	G	A	0.01406	1.2598	0.03543	6.44e-277	noggin [Source:HGNC Symbol;Acc:HGNC:7866]
CXCL11	ENSG00000169248	rs76229059	4	76209167	G	A	0.16971	-0.1416	0.010708	6.38e-40	C-X-C motif chemokine ligand 11 [Source:HGNC Symbol;Acc:HGNC:10638]
KLKB1	ENSG00000164344	rs4862690	4	186425693	A	C	0.49168	-0.0502	0.008362	1.93e-09	kallikrein B1 [Source:HGNC Symbol;Acc:HGNC:6371]
KNG1	ENSG00000113889	rs56259362	3	186910968	T	C	0.20378	0.0792	0.010336	1.82e-14	kininogen 1 [Source:HGNC Symbol;Acc:HGNC:6383]
GSTP1	ENSG00000084207	rs7944391	11	67752577	C	T	0.45193	-0.0447	0.00806	2.92e-08	glutathione S-transferase pi 1 [Source:HGNC Symbol;Acc:HGNC:4638]
S100A7	ENSG00000143556	rs113541380	1	153626428	C	G	0.02159	0.3722	0.027852	9.89e-41	S100 calcium binding protein A7 [Source:HGNC Symbol;Acc:HGNC:10497]
PTHLH	ENSG00000087494	rs11049365	12	28138401	A	C	0.27057	0.1225	0.008925	7.18e-43	parathyroid hormone like hormone [Source:HGNC Symbol;Acc:HGNC:9607]
MDGA2	ENSG00000139915	rs4900811	14	47840365	T	C	0.1206	-0.5405	0.009024	0	MAM domain containing glycosylphosphatidylinositol anchor 2 [Source:HGNC Symbol;Acc:HGNC:19835]
ADAM23	ENSG00000114948	rs2287628	2	206785809	G	A	0.18831	0.1008	0.010691	4.15e-21	ADAM metallopeptidase domain 23 [Source:HGNC Symbol;Acc:HGNC:202]
AKR1C4	ENSG00000198610	rs72779812	10	5383468	A	G	0.01669	-0.2379	0.030751	1.02e-14	aldo-keto reductase family 1 member C4 [Source:HGNC Symbol;Acc:HGNC:387]
ADGRF5	ENSG00000069122	rs190931875	6	47118952	C	T	0.00725	-1.1327	0.04814	2.05e-122	adhesion G protein-coupled receptor F5 [Source:HGNC Symbol;Acc:HGNC:19030]
NRBP1	ENSG00000115216	rs12464616	2	27604225	T	C	0.21634	0.053	0.009667	4.19e-08	nuclear receptor binding protein 1 [Source:HGNC Symbol;Acc:HGNC:7993]
NAAA	ENSG00000138744	rs12331871	4	76102346	G	T	0.17059	-0.2505	0.010509	1.4e-125	N-acylethanolamine acid amidase [Source:HGNC Symbol;Acc:HGNC:736]
CRH	ENSG00000147571	rs34556813	8	66338799	T	C	0.02816	-0.1354	0.023408	7.28e-09	corticotropin releasing hormone [Source:HGNC Symbol;Acc:HGNC:2355]
NTM	ENSG00000182667	rs2155389	11	132496163	A	G	0.14665	0.0706	0.012179	6.75e-09	neurotrimin [Source:HGNC Symbol;Acc:HGNC:17941]
NAGLU	ENSG00000108784	rs148215732	17	42703243	C	T	0.01901	0.9546	0.015949	0	N-acetyl-alpha-glucosaminidase [Source:HGNC Symbol;Acc:HGNC:7632]
LAMC2	ENSG00000058085	rs12405621	1	183403450	CAAAAAAAAAT	CCAAAAAAAAT	0.12043	-0.1869	0.01259	7.47e-50	laminin subunit gamma 2 [Source:HGNC Symbol;Acc:HGNC:6493]
CHKB	ENSG00000100288	rs34939255	22	50759599	G	A	0.23622	-0.0881	0.009501	1.82e-20	choline kinase beta [Source:HGNC Symbol;Acc:HGNC:1938]
TMEM190	ENSG00000160472	rs310453	19	55536081	G	A	0.0876	-0.1975	0.017427	9.01e-30	transmembrane protein 190 [Source:HGNC Symbol;Acc:HGNC:29632]
FCRL3	ENSG00000160856	rs7518134	1	157858436	G	A	0.4274	-0.1076	0.008064	1.31e-40	Fc receptor like 3 [Source:HGNC Symbol;Acc:HGNC:18506]
PLA2R1	ENSG00000153246	rs77854433	2	160220133	T	G	0.04339	0.4239	0.018828	3.01e-112	phospholipase A2 receptor 1 [Source:HGNC Symbol;Acc:HGNC:9042]
VEGFA	ENSG00000112715	rs7739450	6	43943861	A	G	0.4652	-0.4573	0.006508	0	vascular endothelial growth factor A [Source:HGNC Symbol;Acc:HGNC:12680]
VEGFA	ENSG00000112715	rs7739450	6	43943861	A	G	0.4652	-0.4288	0.00656	0	vascular endothelial growth factor A [Source:HGNC Symbol;Acc:HGNC:12680]
VEGFA	ENSG00000112715	rs7739450	6	43943861	A	G	0.4652	-0.2386	0.008217	2.29e-185	vascular endothelial growth factor A [Source:HGNC Symbol;Acc:HGNC:12680]
IL15RA	ENSG00000134470	rs3920615	10	6134817	C	T	0.37895	-0.0776	0.008857	1.93e-18	interleukin 15 receptor subunit alpha [Source:HGNC Symbol;Acc:HGNC:5978]
DKK1	ENSG00000107984	rs150513777	10	52474587	G	A	0.0321	0.4508	0.0234	1.05e-82	dickkopf WNT signaling pathway inhibitor 1 [Source:HGNC Symbol;Acc:HGNC:2891]
ANXA11	ENSG00000122359	rs1538821	10	80362017	G	A	0.07278	0.0945	0.015191	4.95e-10	annexin A11 [Source:HGNC Symbol;Acc:HGNC:535]
PTN	ENSG00000105894	rs62490463	7	137499806	C	T	0.03362	-0.2142	0.021874	1.22e-22	pleiotrophin [Source:HGNC Symbol;Acc:HGNC:9630]
GPC1	ENSG00000063660	rs140037101	2	240623046	T	C	0.0275	0.2526	0.025485	3.71e-23	glypican 1 [Source:HGNC Symbol;Acc:HGNC:4449]
LIPN	ENSG00000204020	rs6586158	10	88934522	C	T	0.26373	0.1907	0.00931	2.98e-93	lipase family member N [Source:HGNC Symbol;Acc:HGNC:23452]
AKR7A3	ENSG00000162482	rs114458471	1	19443436	A	T	0.03453	0.1611	0.022828	1.7e-12	aldo-keto reductase family 7 member A3 [Source:HGNC Symbol;Acc:HGNC:390]
SNX1	ENSG00000028528	rs77404765	15	64300071	C	T	0.01934	0.4359	0.029517	2.36e-49	sorting nexin 1 [Source:HGNC Symbol;Acc:HGNC:11172]
FUT3	ENSG00000171124	rs45526738	19	6004414	A	G	0.01838	-0.2837	0.032712	4.22e-18	fucosyltransferase 3 (Lewis blood group) [Source:HGNC Symbol;Acc:HGNC:4014]
CBR3	ENSG00000159231	rs73202267	21	36299264	TCCTTT	CCCTTT	0.03428	0.1531	0.022481	9.74e-12	carbonyl reductase 3 [Source:HGNC Symbol;Acc:HGNC:1549]
GSTM3	ENSG00000134202	rs78665534	1	109893400	T	C	0.02636	0.1908	0.027787	6.58e-12	glutathione S-transferase mu 3 [Source:HGNC Symbol;Acc:HGNC:4635]
ECI2	ENSG00000198721	rs17499688	6	4287945	T	C	0.07977	-0.1958	0.01488	1.52e-39	enoyl-CoA delta isomerase 2 [Source:HGNC Symbol;Acc:HGNC:14601]
IL18R1	ENSG00000115604	rs72995641	2	102549866	A	G	0.20758	-0.3308	0.009857	6.8e-247	interleukin 18 receptor 1 [Source:HGNC Symbol;Acc:HGNC:5988]
MMP10	ENSG00000166670	rs12792912	11	102930574	G	T	0.4684	0.0578	0.008358	4.67e-12	matrix metallopeptidase 10 [Source:HGNC Symbol;Acc:HGNC:7156]
HPGDS	ENSG00000163106	rs146427431	4	94492683	G	A	0.01444	0.3397	0.033034	8.38e-25	hematopoietic prostaglandin D synthase [Source:HGNC Symbol;Acc:HGNC:17890]
KLB	ENSG00000134962	rs34152446	4	39601225	A	C	0.08358	-0.2411	0.014967	2.22e-58	klotho beta [Source:HGNC Symbol;Acc:HGNC:15527]
CTSH	ENSG00000103811	rs78788913	15	79098393	G	A	0.01213	-0.5439	0.040438	3.07e-41	cathepsin H [Source:HGNC Symbol;Acc:HGNC:2535]
GSTM1	ENSG00000134184	rs140301746	1	109856641	A	G	0.0273	0.3471	0.027634	3.48e-36	glutathione S-transferase mu 1 [Source:HGNC Symbol;Acc:HGNC:4632]
SERPINA3	ENSG00000196136	rs7161266	14	94770370	A	G	0.4022	0.0573	0.008402	9.11e-12	serpin family A member 3 [Source:HGNC Symbol;Acc:HGNC:16]
FOLH1	ENSG00000086205	rs61885329	11	49354198	A	G	0.03687	0.3637	0.021741	8.05e-63	folate hydrolase 1 [Source:HGNC Symbol;Acc:HGNC:3788]
TPSB2	ENSG00000197253	rs10903008	16	1374731	C	T	0.04336	-0.6892	0.021818	5.29e-219	tryptase beta 2 [Source:HGNC Symbol;Acc:HGNC:14120]
GSTA1	ENSG00000243955	rs35928674	6	52948291	T	A	0.03386	-0.1658	0.021867	3.4e-14	glutathione S-transferase alpha 1 [Source:HGNC Symbol;Acc:HGNC:4626]
MTHFSD	ENSG00000103248	rs28434227	16	86699528	A	G	0.23966	-0.0655	0.009738	1.74e-11	methenyltetrahydrofolate synthetase domain containing [Source:HGNC Symbol;Acc:HGNC:25778]
NCAN	ENSG00000130287	rs111406374	19	19395181	A	G	0.02807	-0.1817	0.026258	4.52e-12	neurocan [Source:HGNC Symbol;Acc:HGNC:2465]
SERPINA9	ENSG00000170054	rs80150124	14	94622557	T	G	0.02024	0.2039	0.028815	1.48e-12	serpin family A member 9 [Source:HGNC Symbol;Acc:HGNC:15995]
GGH	ENSG00000137563	rs75931676	8	63182075	AAAA	TAAA	0.00465	0.3626	0.060871	2.57e-09	gamma-glutamyl hydrolase [Source:HGNC Symbol;Acc:HGNC:4248]
ARG1	ENSG00000118520	rs7756633	6	131726686	T	C	0.02146	0.1732	0.027354	2.42e-10	arginase 1 [Source:HGNC Symbol;Acc:HGNC:663]
IL5RA	ENSG00000091181	rs4685623	3	3268679	C	G	0.38361	0.0788	0.009098	4.65e-18	interleukin 5 receptor subunit alpha [Source:HGNC Symbol;Acc:HGNC:6017]
CST5	ENSG00000170367	rs113852842	20	24021433	T	C	0.0117	0.2398	0.039188	9.41e-10	cystatin D [Source:HGNC Symbol;Acc:HGNC:2477]
ITLN1	ENSG00000179914	rs142774883	1	161026366	T	G	0.00991	0.3767	0.041169	5.69e-20	intelectin 1 [Source:HGNC Symbol;Acc:HGNC:18259]
PRSS3	ENSG00000010438	rs192313976	9	33939928	C	G	0.17606	-0.3073	0.010581	1.93e-185	serine protease 3 [Source:HGNC Symbol;Acc:HGNC:9486]
CBLN1	ENSG00000102924	rs27817	16	49422380	G	A	0.02445	0.5152	0.028831	2.03e-71	cerebellin 1 precursor [Source:HGNC Symbol;Acc:HGNC:1543]
CNTFR	ENSG00000122756	rs147165534	9	34728801	G	T	0.0138	-0.2287	0.034196	2.27e-11	ciliary neurotrophic factor receptor [Source:HGNC Symbol;Acc:HGNC:2170]
PLXNA1	ENSG00000114554	rs36076080	3	127175392	T	C	0.01309	-0.202	0.036724	3.79e-08	plexin A1 [Source:HGNC Symbol;Acc:HGNC:9099]
IL17RA	ENSG00000177663	rs5748995	22	17253521	A	G	0.02799	-0.1808	0.029434	8.12e-10	interleukin 17 receptor A [Source:HGNC Symbol;Acc:HGNC:5985]
ALDH6A1	ENSG00000119711	rs8013751	14	74222020	T	G	0.16166	0.1113	0.01075	4.04e-25	aldehyde dehydrogenase 6 family member A1 [Source:HGNC Symbol;Acc:HGNC:7179]
FAS	ENSG00000026103	rs61854887	10	89166309	A	G	0.01172	-0.3035	0.03894	6.49e-15	Fas cell surface death receptor [Source:HGNC Symbol;Acc:HGNC:11920]
LRP11	ENSG00000120256	rs12191283	6	150000703	C	T	0.49992	-0.1549	0.007609	4.02e-92	LDL receptor related protein 11 [Source:HGNC Symbol;Acc:HGNC:16936]
FUT10	ENSG00000172728	rs7838624	8	33608880	C	A	0.44433	0.2344	0.007567	1.16e-210	fucosyltransferase 10 [Source:HGNC Symbol;Acc:HGNC:19234]
NOTUM	ENSG00000185269	rs62078747	17	82097330	G	C	0.39214	-0.0509	0.008386	1.28e-09	notum, palmitoleoyl-protein carboxylesterase [Source:HGNC Symbol;Acc:HGNC:27106]
SIGLEC12	ENSG00000254521	rs7248821	19	51636790	A	C	0.01929	0.6261	0.029765	3.13e-98	sialic acid binding Ig like lectin 12 [Source:HGNC Symbol;Acc:HGNC:15482]
ENPP7	ENSG00000182156	rs144360067	17	79876239	T	C	0.01733	0.4434	0.034366	4.38e-38	ectonucleotide pyrophosphatase/phosphodiesterase 7 [Source:HGNC Symbol;Acc:HGNC:23764]
LIFR	ENSG00000113594	rs34411312	5	38742284	T	C	0.45973	-0.0825	0.008336	4.31e-23	LIF receptor subunit alpha [Source:HGNC Symbol;Acc:HGNC:6597]
VEGFA	ENSG00000112715	rs4426996	6	43920200	A	G	0.1105	-0.2066	0.013971	1.77e-49	vascular endothelial growth factor A [Source:HGNC Symbol;Acc:HGNC:12680]
VEGFA	ENSG00000112715	rs4426996	6	43920200	A	G	0.1105	-0.1931	0.01387	4.62e-44	vascular endothelial growth factor A [Source:HGNC Symbol;Acc:HGNC:12680]
VEGFA	ENSG00000112715	rs4426996	6	43920200	A	G	0.1105	-0.1056	0.013168	1.06e-15	vascular endothelial growth factor A [Source:HGNC Symbol;Acc:HGNC:12680]
PDCD1LG2	ENSG00000197646	rs2146714	9	5704225	TTTC	TTTA	0.36994	0.0499	0.008491	4.18e-09	programmed cell death 1 ligand 2 [Source:HGNC Symbol;Acc:HGNC:18731]
SPARCL1	ENSG00000152583	rs76370957	4	87663600	T	C	0.02605	0.3585	0.025548	9.91e-45	SPARC like 1 [Source:HGNC Symbol;Acc:HGNC:11220]
SAR1A	ENSG00000079332	rs118085384	10	70302388	C	T	0.03682	-0.1252	0.0215	5.77e-09	secretion associated Ras related GTPase 1A [Source:HGNC Symbol;Acc:HGNC:10534]
RNASE3	ENSG00000169397	rs1243450	14	21023163	G	C	0.09692	0.1419	0.013857	1.31e-24	ribonuclease A family member 3 [Source:HGNC Symbol;Acc:HGNC:10046]
SERPINE2	ENSG00000135919	rs77033874	2	224170096	T	C	0.0148	-0.3558	0.035117	3.99e-24	serpin family E member 2 [Source:HGNC Symbol;Acc:HGNC:8951]
FCGR3B	ENSG00000162747	rs61801246	1	161762658	T	C	0.04729	-0.1365	0.019814	5.62e-12	Fc gamma receptor IIIb [Source:HGNC Symbol;Acc:HGNC:3620]
GNPTG	ENSG00000090581	rs28655879	16	1496207	T	C	0.23449	-0.0626	0.009652	8.85e-11	N-acetylglucosamine-1-phosphate transferase subunit gamma [Source:HGNC Symbol;Acc:HGNC:23026]
ENPP7	ENSG00000182156	rs72846544	17	79872028	G	A	0.01781	0.5811	0.033817	3.53e-66	ectonucleotide pyrophosphatase/phosphodiesterase 7 [Source:HGNC Symbol;Acc:HGNC:23764]
GSTZ1	ENSG00000100577	rs141994807	14	77461400	T	C	0.1548	-0.4043	0.011268	6.1e-282	glutathione S-transferase zeta 1 [Source:HGNC Symbol;Acc:HGNC:4643]
HAVCR2	ENSG00000135077	rs727588	5	157272119	C	A	0.46341	-0.0889	0.008121	6.84e-28	hepatitis A virus cellular receptor 2 [Source:HGNC Symbol;Acc:HGNC:18437]
CHIT1	ENSG00000133063	rs7521975	1	203401065	A	G	0.2464	-0.196	0.010877	1.37e-72	chitinase 1 [Source:HGNC Symbol;Acc:HGNC:1936]
INHBB	ENSG00000163083	rs3890780	2	120479014	A	G	0.02634	-0.1499	0.026086	9.12e-09	inhibin subunit beta B [Source:HGNC Symbol;Acc:HGNC:6067]
ACAT2	ENSG00000120437	rs151149709	6	159906102	C	T	0.03932	0.1328	0.020685	1.36e-10	acetyl-CoA acetyltransferase 2 [Source:HGNC Symbol;Acc:HGNC:94]
TNFRSF11B	ENSG00000164761	rs2465403	8	119078588	A	G	0.44702	0.1501	0.008232	2.78e-74	TNF receptor superfamily member 11b [Source:HGNC Symbol;Acc:HGNC:11909]
DPEP2	ENSG00000167261	rs111339124	16	68126875	T	C	0.02101	0.2327	0.028983	9.85e-16	dipeptidase 2 [Source:HGNC Symbol;Acc:HGNC:23028]
GAS1	ENSG00000180447	rs4878043	9	87072939	T	C	0.42268	0.0843	0.008368	7.2e-24	growth arrest specific 1 [Source:HGNC Symbol;Acc:HGNC:4165]
CPNE1	ENSG00000214078	rs113668632	20	35790284	G	T	0.04807	0.169	0.020165	5.25e-17	copine 1 [Source:HGNC Symbol;Acc:HGNC:2314]
PLEKHA1	ENSG00000107679	rs1985024	10	122556815	T	C	0.31803	0.0837	0.008645	3.61e-22	pleckstrin homology domain containing A1 [Source:HGNC Symbol;Acc:HGNC:14335]
HAVCR1	ENSG00000113249	rs114626188	5	157193225	C	T	0.04788	0.2317	0.01878	5.66e-35	hepatitis A virus cellular receptor 1 [Source:HGNC Symbol;Acc:HGNC:17866]
LRP4	ENSG00000134569	rs12223413	11	47042050	A	T	0.34028	-0.0801	0.008168	1.06e-22	LDL receptor related protein 4 [Source:HGNC Symbol;Acc:HGNC:6696]
IL6R	ENSG00000160712	rs3766926	1	154591941	C	T	0.22088	-0.3725	0.006429	0	interleukin 6 receptor [Source:HGNC Symbol;Acc:HGNC:6019]
MDK	ENSG00000110492	rs77817298	11	46506102	A	G	0.01498	0.381	0.034364	1.45e-28	midkine [Source:HGNC Symbol;Acc:HGNC:6972]
REG1B	ENSG00000172023	rs138334805	2	79210214	A	G	0.01128	-0.2715	0.037799	6.84e-13	regenerating family member 1 beta [Source:HGNC Symbol;Acc:HGNC:9952]
FABP2	ENSG00000145384	rs144373808	4	119444264	T	C	0.02092	-0.5862	0.026714	9.95e-107	fatty acid binding protein 2 [Source:HGNC Symbol;Acc:HGNC:3556]
LZIC	ENSG00000162441	rs4265433	1	10065497	G	A	0.02238	0.1684	0.026857	3.6e-10	leucine zipper and CTNNBIP1 domain containing [Source:HGNC Symbol;Acc:HGNC:17497]
AMIGO2	ENSG00000139211	rs832736	12	47201424	T	A	0.06047	0.1373	0.017407	3.08e-15	adhesion molecule with Ig like domain 2 [Source:HGNC Symbol;Acc:HGNC:24073]
DLK1	ENSG00000185559	rs34709808	14	100859300	CTGT	CTGC	0.04508	0.2042	0.02071	6.21e-23	delta like non-canonical Notch ligand 1 [Source:HGNC Symbol;Acc:HGNC:2907]
CHL1	ENSG00000134121	rs113877887	3	530385	A	G	0.05047	0.1288	0.019026	1.29e-11	cell adhesion molecule L1 like [Source:HGNC Symbol;Acc:HGNC:1939]
PNLIPRP2	ENSG00000266200	rs1638410	10	116766015	C	T	0.02456	0.2747	0.028693	1.03e-21	pancreatic lipase related protein 2 (gene/pseudogene) [Source:HGNC Symbol;Acc:HGNC:9157]
MSMB	ENSG00000263639	rs7905059	10	46168784	C	T	0.28576	-0.5485	0.00583	0	microseminoprotein beta [Source:HGNC Symbol;Acc:HGNC:7372]
MATN3	ENSG00000132031	rs115018460	2	20133008	T	C	0.01459	0.4358	0.033581	1.64e-38	matrilin 3 [Source:HGNC Symbol;Acc:HGNC:6909]
SERPINA3	ENSG00000196136	rs75498941	14	94744337	T	C	0.0338	-0.1952	0.021318	5.35e-20	serpin family A member 3 [Source:HGNC Symbol;Acc:HGNC:16]
MAN2B2	ENSG00000013288	rs73213615	4	6743075	A	G	0.16692	0.1855	0.011954	2.61e-54	mannosidase alpha class 2B member 2 [Source:HGNC Symbol;Acc:HGNC:29623]
CRTAC1	ENSG00000095713	rs117781346	10	98150009	T	C	0.01114	-0.3367	0.042957	4.57e-15	cartilage acidic protein 1 [Source:HGNC Symbol;Acc:HGNC:14882]
BTNL8	ENSG00000113303	rs76546858	5	181070075	T	C	0.08906	0.1137	0.014023	5.14e-16	butyrophilin like 8 [Source:HGNC Symbol;Acc:HGNC:26131]
SERPINH1	ENSG00000149257	rs594708	11	75690770	ACAG	GCAG	0.29394	0.0812	0.008797	2.71e-20	serpin family H member 1 [Source:HGNC Symbol;Acc:HGNC:1546]
PLXNB2	ENSG00000196576	rs145946056	22	50424871	G	A	0.01804	0.4572	0.03183	8.73e-47	plexin B2 [Source:HGNC Symbol;Acc:HGNC:9104]
TGM3	ENSG00000125780	rs145903487	20	2457721	G	A	0.01659	-0.1944	0.031651	8.15e-10	transglutaminase 3 [Source:HGNC Symbol;Acc:HGNC:11779]
ECM1	ENSG00000143369	rs141339813	1	150629937	A	G	0.02111	-0.3266	0.0281	3.15e-31	extracellular matrix protein 1 [Source:HGNC Symbol;Acc:HGNC:3153]
HGFAC	ENSG00000109758	rs13135451	4	3565457	A	C	0.00459	-1.175	0.062565	1.09e-78	HGF activator [Source:HGNC Symbol;Acc:HGNC:4894]
TIMP4	ENSG00000157150	rs143888770	3	12274853	T	C	0.01611	-0.3202	0.033561	1.42e-21	TIMP metallopeptidase inhibitor 4 [Source:HGNC Symbol;Acc:HGNC:11823]
CLSTN2	ENSG00000158258	rs139273567	3	140693320	T	C	0.00302	-0.8996	0.073983	5.11e-34	calsyntenin 2 [Source:HGNC Symbol;Acc:HGNC:17448]
MAGI2	ENSG00000187391	rs554960458	7	79569172	A	T	0.01404	-0.2573	0.033223	9.59e-15	membrane associated guanylate kinase, WW and PDZ domain containing 2 [Source:HGNC Symbol;Acc:HGNC:18957]
F7	ENSG00000057593	rs11547466	13	113235795	G	C	0.15801	-0.2306	0.012642	2.44e-74	coagulation factor VII [Source:HGNC Symbol;Acc:HGNC:3544]
C1QL1	ENSG00000131094	rs77184475	17	45083326	AAAAAAAATTT	AAAAAAAATTA	0.1473	-0.1683	0.011557	4.86e-48	complement C1q like 1 [Source:HGNC Symbol;Acc:HGNC:24182]
CNTN2	ENSG00000184144	rs7536494	1	205193306	G	C	0.09698	-0.674	0.010168	0	contactin 2 [Source:HGNC Symbol;Acc:HGNC:2172]
AKR1C4	ENSG00000198610	rs6601945	10	5333914	C	T	0.17755	-0.1794	0.010415	1.71e-66	aldo-keto reductase family 1 member C4 [Source:HGNC Symbol;Acc:HGNC:387]
GCLM	ENSG00000023909	rs2151847	1	94024419	C	A	0.47256	0.0698	0.008087	6.05e-18	glutamate-cysteine ligase modifier subunit [Source:HGNC Symbol;Acc:HGNC:4312]
CFHR2	ENSG00000080910	rs115660785	1	197074127	A	G	0.07418	0.4086	0.014357	3.71e-178	complement factor H related 2 [Source:HGNC Symbol;Acc:HGNC:4890]
NUDT2	ENSG00000164978	rs10814111	9	34457854	A	C	0.07849	0.1822	0.014889	1.97e-34	nudix hydrolase 2 [Source:HGNC Symbol;Acc:HGNC:8049]
SPINT2	ENSG00000167642	rs111386553	19	38406254	C	T	0.09079	-0.4321	0.013943	7.3e-211	serine peptidase inhibitor, Kunitz type 2 [Source:HGNC Symbol;Acc:HGNC:11247]
IDI2	ENSG00000148377	rs6560713	10	1139366	C	T	0.32843	0.0491	0.008404	5.14e-09	isopentenyl-diphosphate delta isomerase 2 [Source:HGNC Symbol;Acc:HGNC:23487]
INHBB	ENSG00000163083	rs1880544	2	120465218	C	T	0.14217	-0.1198	0.011955	1.23e-23	inhibin subunit beta B [Source:HGNC Symbol;Acc:HGNC:6067]
ACP5	ENSG00000102575	rs118124424	19	11693385	C	G	0.04394	-0.2787	0.020467	3.17e-42	acid phosphatase 5, tartrate resistant [Source:HGNC Symbol;Acc:HGNC:124]
CCL8	ENSG00000108700	rs74591811	17	34434581	G	A	0.1062	-0.1424	0.013586	1.05e-25	C-C motif chemokine ligand 8 [Source:HGNC Symbol;Acc:HGNC:10635]
TIRAP	ENSG00000150455	rs4937125	11	126411725	C	G	0.07197	-0.0989	0.015835	4.22e-10	TIR domain containing adaptor protein [Source:HGNC Symbol;Acc:HGNC:17192]
DCTD	ENSG00000129187	rs2603350	4	183030757	G	A	0.37266	0.0846	0.008468	1.68e-23	dCMP deaminase [Source:HGNC Symbol;Acc:HGNC:2710]
B3GNT2	ENSG00000170340	rs4073090	2	62336639	G	A	0.44746	0.1595	0.008093	1.85e-86	UDP-GlcNAc:betaGal beta-1,3-N-acetylglucosaminyltransferase 2 [Source:HGNC Symbol;Acc:HGNC:15629]
GSTO1	ENSG00000148834	rs7908436	10	104379323	A	G	0.3968	-0.2991	0.008188	4.04e-292	glutathione S-transferase omega 1 [Source:HGNC Symbol;Acc:HGNC:13312]
PSAPL1	ENSG00000178597	rs149415322	4	7546546	A	C	0.01954	0.2321	0.030621	3.46e-14	prosaposin like 1 [Source:HGNC Symbol;Acc:HGNC:33131]
MMP12	ENSG00000262406	rs1939536	11	102986094	C	G	0.02644	0.1681	0.025176	2.44e-11	matrix metallopeptidase 12 [Source:HGNC Symbol;Acc:HGNC:7158]
CTSD	ENSG00000117984	rs1985624	11	1875547	C	T	0.18185	0.0649	0.010592	8.95e-10	cathepsin D [Source:HGNC Symbol;Acc:HGNC:2529]
CCL22	ENSG00000102962	rs72788072	16	57477104	C	G	0.05063	0.134	0.019072	2.13e-12	C-C motif chemokine ligand 22 [Source:HGNC Symbol;Acc:HGNC:10621]
VWA2	ENSG00000165816	rs117358628	10	114405350	A	G	0.01089	-0.3318	0.03959	5.25e-17	von Willebrand factor A domain containing 2 [Source:HGNC Symbol;Acc:HGNC:24709]
ST3GAL6	ENSG00000064225	rs115056441	3	98931678	A	T	0.01766	-1.5661	0.020021	0	ST3 beta-galactoside alpha-2,3-sialyltransferase 6 [Source:HGNC Symbol;Acc:HGNC:18080]
ARL3	ENSG00000138175	rs4919682	10	102824573	T	C	0.27588	0.0859	0.009174	7.68e-21	ADP ribosylation factor like GTPase 3 [Source:HGNC Symbol;Acc:HGNC:694]
ECI2	ENSG00000198721	rs111653673	6	4245421	CACACACACACACACACACACATATATATATCCC	CACACACACACACATACACACATATATATATCCC	0.05075	-0.2158	0.018082	7.81e-33	enoyl-CoA delta isomerase 2 [Source:HGNC Symbol;Acc:HGNC:14601]
BPNT1	ENSG00000162813	rs12404566	1	220200137	A	T	0.19696	0.0689	0.010049	7.06e-12	3'(2'), 5'-bisphosphate nucleotidase 1 [Source:HGNC Symbol;Acc:HGNC:1096]
SORCS1	ENSG00000108018	rs2210969	10	107273264	A	G	0.43343	-0.0639	0.008163	4.97e-15	sortilin related VPS10 domain containing receptor 1 [Source:HGNC Symbol;Acc:HGNC:16697]
EFNB2	ENSG00000125266	rs72632701	13	106643719	G	T	0.12726	0.0912	0.012174	6.8e-14	ephrin B2 [Source:HGNC Symbol;Acc:HGNC:3227]
SULT1A3	ENSG00000261052	rs148788997	16	30311847	C	G	0.14089	0.1957	0.011976	5.06e-60	sulfotransferase family 1A member 3 [Source:HGNC Symbol;Acc:HGNC:11455]
KNG1	ENSG00000113889	rs36219760	3	186851403	A	G	0.06103	-0.1182	0.017096	4.71e-12	kininogen 1 [Source:HGNC Symbol;Acc:HGNC:6383]
PROK2	ENSG00000163421	rs17009077	3	71892003	G	A	0.28852	-0.1229	0.00955	6.73e-38	prokineticin 2 [Source:HGNC Symbol;Acc:HGNC:18455]
PPCS	ENSG00000127125	rs2762687	1	42579936	CTCAAAAAAAAAAAAA	CTCAAAAAAAAAAAAC	0.33929	0.0575	0.008505	1.38e-11	phosphopantothenoylcysteine synthetase [Source:HGNC Symbol;Acc:HGNC:25686]
ACP1	ENSG00000143727	rs75257291	2	384551	T	C	0.01074	-0.3219	0.040387	1.58e-15	acid phosphatase 1 [Source:HGNC Symbol;Acc:HGNC:122]
PLXNA4	ENSG00000221866	rs12707056	7	132754939	T	C	0.43983	-0.0497	0.008047	6.56e-10	plexin A4 [Source:HGNC Symbol;Acc:HGNC:9102]
SRI	ENSG00000075142	rs4288290	7	88333206	C	T	0.23285	-0.1054	0.009535	2.11e-28	sorcin [Source:HGNC Symbol;Acc:HGNC:11292]
MMP7	ENSG00000137673	rs72971702	11	102636664	T	A	0.0501	0.1531	0.019956	1.7e-14	matrix metallopeptidase 7 [Source:HGNC Symbol;Acc:HGNC:7174]
MIA	ENSG00000261857	rs10853743	19	40883401	T	C	0.17013	0.3667	0.010992	4.9e-244	MIA SH3 domain containing [Source:HGNC Symbol;Acc:HGNC:7076]
ANTXR2	ENSG00000163297	rs10518234	4	80231093	A	G	0.38281	0.054	0.008763	7.16e-10	ANTXR cell adhesion molecule 2 [Source:HGNC Symbol;Acc:HGNC:21732]
FCRL1	ENSG00000163534	rs114568699	1	157925012	T	C	0.02211	0.1962	0.028014	2.5e-12	Fc receptor like 1 [Source:HGNC Symbol;Acc:HGNC:18509]
TIRAP	ENSG00000150455	rs12574844	11	126403491	A	G	0.08104	0.1059	0.015013	1.74e-12	TIR domain containing adaptor protein [Source:HGNC Symbol;Acc:HGNC:17192]
GC	ENSG00000145321	rs9994658	4	71908648	A	T	0.44722	-0.0641	0.008168	4.25e-15	GC vitamin D binding protein [Source:HGNC Symbol;Acc:HGNC:4187]
PCSK7	ENSG00000160613	rs7932967	11	117336949	T	G	0.33327	0.1133	0.008335	4.37e-42	proprotein convertase subtilisin/kexin type 7 [Source:HGNC Symbol;Acc:HGNC:8748]
ALPPL2	ENSG00000163283	rs2741282	2	232487069	C	T	0.0274	-0.2444	0.02451	2.03e-23	alkaline phosphatase, placental [Source:HGNC Symbol;Acc:HGNC:439]
PLG	ENSG00000122194	rs10945703	6	160858212	GGGTTCACCATTGTCTTTTTTCTA	GGGTTCACCATTGTGTTTTTTCTA	0.19583	0.1819	0.010589	3.86e-66	plasminogen [Source:HGNC Symbol;Acc:HGNC:9071]
PLG	ENSG00000122194	rs10945703	6	160858212	GGGTTCACCATTGTCTTTTTTCTA	GGGTTCACCATTGTGTTTTTTCTA	0.19583	0.1528	0.010421	1.12e-48	plasminogen [Source:HGNC Symbol;Acc:HGNC:9071]
RMDN1	ENSG00000176623	rs13249366	8	86617597	G	A	0.17913	-0.0858	0.010442	2.09e-16	regulator of microtubule dynamics 1 [Source:HGNC Symbol;Acc:HGNC:24285]
ITIH5	ENSG00000123243	rs150633251	10	7769883	TGTG	CGTG	0.02141	0.2541	0.030442	7e-17	inter-alpha-trypsin inhibitor heavy chain 5 [Source:HGNC Symbol;Acc:HGNC:21449]
MTHFS	ENSG00000136371	rs73478949	15	80000108	C	A	0.1705	0.0902	0.010869	1.05e-16	methenyltetrahydrofolate synthetase [Source:HGNC Symbol;Acc:HGNC:7437]
MAGI2	ENSG00000187391	rs6949437	7	79556227	T	C	0.02565	0.1992	0.025187	2.6e-15	membrane associated guanylate kinase, WW and PDZ domain containing 2 [Source:HGNC Symbol;Acc:HGNC:18957]
CA6	ENSG00000131686	rs61502331	1	9077478	T	C	0.02707	-0.301	0.027469	6.09e-28	carbonic anhydrase 6 [Source:HGNC Symbol;Acc:HGNC:1380]
CA3	ENSG00000164879	rs112126364	8	85551362	A	G	0.02406	0.2665	0.026386	5.53e-24	carbonic anhydrase 3 [Source:HGNC Symbol;Acc:HGNC:1374]
MYOC	ENSG00000034971	rs114164260	1	171754986	T	C	0.02247	0.3491	0.028158	2.68e-35	myocilin [Source:HGNC Symbol;Acc:HGNC:7610]
PDIA5	ENSG00000065485	rs62263781	3	123327013	G	A	0.02445	0.3213	0.026615	1.48e-33	protein disulfide isomerase family A member 5 [Source:HGNC Symbol;Acc:HGNC:24811]
IGFBP7	ENSG00000163453	rs10018570	4	57211963	T	G	0.05903	0.146	0.017533	8.29e-17	insulin like growth factor binding protein 7 [Source:HGNC Symbol;Acc:HGNC:5476]
ANXA4	ENSG00000196975	rs148712348	2	69928688	A	G	0.02309	0.1541	0.02647	5.82e-09	annexin A4 [Source:HGNC Symbol;Acc:HGNC:542]
CHKB	ENSG00000100288	rs141909966	22	50702733	T	C	0.0295	-0.3999	0.023889	6.69e-63	choline kinase beta [Source:HGNC Symbol;Acc:HGNC:1938]
SELPLG	ENSG00000110876	rs80005935	12	108734405	A	T	0.02986	-0.2049	0.024791	1.4e-16	selectin P ligand [Source:HGNC Symbol;Acc:HGNC:10722]
PTGFRN	ENSG00000134247	rs142842026	1	117090854	C	T	0.03299	-0.5863	0.023323	1.92e-139	prostaglandin F2 receptor inhibitor [Source:HGNC Symbol;Acc:HGNC:9601]
ALKBH3	ENSG00000166199	rs11037809	11	44020418	G	A	0.31406	0.0808	0.008847	6.69e-20	alkB homolog 3, alpha-ketoglutarate dependent dioxygenase [Source:HGNC Symbol;Acc:HGNC:30141]
IL17RA	ENSG00000177663	rs5747024	22	17215478	C	T	0.37148	-0.1543	0.010153	3.65e-52	interleukin 17 receptor A [Source:HGNC Symbol;Acc:HGNC:5985]
SEMA3C	ENSG00000075223	rs7796714	7	81021764	C	G	0.18664	0.0794	0.010416	2.48e-14	semaphorin 3C [Source:HGNC Symbol;Acc:HGNC:10725]
TAPBPL	ENSG00000139192	rs1558333	12	6565889	G	T	0.13798	-0.5378	0.006636	0	TAP binding protein like [Source:HGNC Symbol;Acc:HGNC:30683]
GNLY	ENSG00000115523	rs6706567	2	85798208	T	C	0.06782	0.2657	0.017326	4.45e-53	granulysin [Source:HGNC Symbol;Acc:HGNC:4414]
CCL8	ENSG00000108700	rs141118248	17	34420500	G	A	0.02191	-0.5153	0.02813	5.87e-75	C-C motif chemokine ligand 8 [Source:HGNC Symbol;Acc:HGNC:10635]
PDXK	ENSG00000160209	rs75136590	21	43859644	A	G	0.04352	0.1215	0.019886	9.97e-10	pyridoxal kinase [Source:HGNC Symbol;Acc:HGNC:8819]
CBLN1	ENSG00000102924	rs62029101	16	49379117	G	A	0.05247	0.2192	0.019742	1.21e-28	cerebellin 1 precursor [Source:HGNC Symbol;Acc:HGNC:1543]
LTF	ENSG00000012223	rs73073744	3	46582507	A	G	0.02939	0.1671	0.024043	3.65e-12	lactotransferrin [Source:HGNC Symbol;Acc:HGNC:6720]
ITPA	ENSG00000125877	rs192818776	20	3320768	C	A	0.03048	-0.3894	0.025354	3.11e-53	inosine triphosphatase [Source:HGNC Symbol;Acc:HGNC:6176]
DGCR14	ENSG00000273311	rs1936951	22	19144872	A	G	0.04503	-0.1839	0.019008	3.86e-22	DiGeorge syndrome critical region gene 11 [Source:HGNC Symbol;Acc:HGNC:17226]
DUSP28	ENSG00000188542	rs112548426	2	240660995	A	G	0.04263	-0.452	0.020504	1.09e-107	dual specificity phosphatase 28 [Source:HGNC Symbol;Acc:HGNC:33237]
SPINK6	ENSG00000178172	rs139120114	5	148310721	C	T	0.01235	-0.8142	0.035989	2.53e-113	serine peptidase inhibitor Kazal type 6 [Source:HGNC Symbol;Acc:HGNC:29486]
ANXA7	ENSG00000138279	rs140341585	10	73509042	A	G	0.02194	-0.1971	0.027343	5.66e-13	annexin A7 [Source:HGNC Symbol;Acc:HGNC:545]
FCGR3B	ENSG00000162747	rs114727710	1	161726591	G	C	0.02302	0.234	0.02854	2.42e-16	Fc gamma receptor IIIb [Source:HGNC Symbol;Acc:HGNC:3620]
HSP90B1	ENSG00000166598	rs11111878	12	104048446	A	C	0.09921	0.3997	0.013341	3.25e-197	heat shock protein 90 beta family member 1 [Source:HGNC Symbol;Acc:HGNC:12028]
HSPB1	ENSG00000106211	rs113567515	7	76398584	C	T	0.22508	0.1214	0.009783	2.33e-35	heat shock protein family B (small) member 1 [Source:HGNC Symbol;Acc:HGNC:5246]
IGDCC4	ENSG00000103742	rs72741403	15	65517023	A	G	0.04525	0.169	0.020141	4.82e-17	immunoglobulin superfamily DCC subclass member 4 [Source:HGNC Symbol;Acc:HGNC:13770]
OSMR	ENSG00000145623	rs77326070	5	39039653	G	A	0.34489	0.1159	0.00841	3.29e-43	oncostatin M receptor [Source:HGNC Symbol;Acc:HGNC:8507]
PATE4	ENSG00000237353	rs516060	11	125933739	T	G	0.37977	-0.054	0.00813	3.1e-11	prostate and testis expressed 4 [Source:HGNC Symbol;Acc:HGNC:35427]
COLEC12	ENSG00000158270	rs493130	18	593703	G	A	0.41142	-0.0961	0.008734	3.68e-28	collectin subfamily member 12 [Source:HGNC Symbol;Acc:HGNC:16016]
TPP1	ENSG00000166340	rs4758455	11	6712105	C	T	0.08288	0.0914	0.015053	1.26e-09	tripeptidyl peptidase 1 [Source:HGNC Symbol;Acc:HGNC:2073]
EPHB4	ENSG00000196411	rs9691107	7	100920067	C	T	0.37217	0.0641	0.008457	3.47e-14	EPH receptor B4 [Source:HGNC Symbol;Acc:HGNC:3395]
PGLS	ENSG00000130313	rs117004311	19	17613676	T	C	0.01212	-0.4674	0.038287	2.82e-34	6-phosphogluconolactonase [Source:HGNC Symbol;Acc:HGNC:8903]
ACE	ENSG00000159640	rs116901530	17	63589765	A	G	0.01204	0.4066	0.038069	1.25e-26	angiotensin I converting enzyme [Source:HGNC Symbol;Acc:HGNC:2707]
KLK13	ENSG00000167759	rs273665	19	51156457	G	A	0.31581	0.0624	0.009614	8.56e-11	kallikrein related peptidase 13 [Source:HGNC Symbol;Acc:HGNC:6361]
COL1A1	ENSG00000108821	rs75914212	17	50291623	A	C	0.01074	-0.3064	0.042895	9.13e-13	collagen type I alpha 1 chain [Source:HGNC Symbol;Acc:HGNC:2197]
FAM151A	ENSG00000162391	rs79726097	1	54713312	A	G	0.04229	-0.1202	0.021098	1.22e-08	family with sequence similarity 151 member A [Source:HGNC Symbol;Acc:HGNC:25032]
PENK	ENSG00000181195	rs16920732	8	56536153	T	A	0.26958	-0.3719	0.007022	0	proenkephalin [Source:HGNC Symbol;Acc:HGNC:8831]
SRGN	ENSG00000122862	rs79229724	10	69194116	T	C	0.05279	-0.2088	0.017841	1.23e-31	serglycin [Source:HGNC Symbol;Acc:HGNC:9361]
AMY2B	ENSG00000240038	rs564578699	1	103668771	G	A	0.02611	0.3612	0.026194	2.94e-43	amylase alpha 2B [Source:HGNC Symbol;Acc:HGNC:478]
IL12B	ENSG00000113302	rs6870256	5	159420063	C	T	0.40331	-0.0938	0.008486	2.1e-28	interleukin 12B [Source:HGNC Symbol;Acc:HGNC:5970]
FCRL4	ENSG00000163518	rs141595975	1	157686811	C	T	0.01316	-1.0263	0.035248	2.24e-186	Fc receptor like 4 [Source:HGNC Symbol;Acc:HGNC:18507]
RNASE6	ENSG00000169413	rs17097726	14	20870665	C	A	0.14162	-0.1482	0.012905	1.59e-30	ribonuclease A family member k6 [Source:HGNC Symbol;Acc:HGNC:10048]
MX1	ENSG00000157601	rs2838064	21	41558250	G	A	0.05691	-0.1306	0.017911	3.06e-13	MX dynamin like GTPase 1 [Source:HGNC Symbol;Acc:HGNC:7532]
CD59	ENSG00000085063	rs7936674	11	33824431	G	A	0.35567	-0.1469	0.008458	1.43e-67	CD59 molecule (CD59 blood group) [Source:HGNC Symbol;Acc:HGNC:1689]
VWA1	ENSG00000179403	rs571464907	1	1530808	A	G	0.01969	-1.2347	0.024181	0	von Willebrand factor A domain containing 1 [Source:HGNC Symbol;Acc:HGNC:30910]
LECT2	ENSG00000145826	rs1989973	5	136042550	C	G	0.01629	-0.3108	0.033293	1.01e-20	leukocyte cell derived chemotaxin 2 [Source:HGNC Symbol;Acc:HGNC:6550]
GNLY	ENSG00000115523	rs62147468	2	85785853	T	C	0.03778	-0.2371	0.023099	1.02e-24	granulysin [Source:HGNC Symbol;Acc:HGNC:4414]
CLMP	ENSG00000166250	rs56134443	11	123281603	T	A	0.42441	0.0552	0.008362	4.07e-11	CXADR like membrane protein [Source:HGNC Symbol;Acc:HGNC:24039]
CRELD1	ENSG00000163703	rs34684179	3	10031360	A	G	0.03482	-0.6417	0.021534	3.92e-195	cysteine rich with EGF like domains 1 [Source:HGNC Symbol;Acc:HGNC:14630]
VTN	ENSG00000109072	rs559105601	17	28458751	T	C	0.0466	0.6166	0.020907	3.52e-191	vitronectin [Source:HGNC Symbol;Acc:HGNC:12724]
NRP2	ENSG00000118257	rs6734860	2	205883702	C	A	0.38786	-0.0561	0.008646	8.67e-11	neuropilin 2 [Source:HGNC Symbol;Acc:HGNC:8005]
CD300A	ENSG00000167851	rs59728170	17	74569905	A	G	0.06257	0.3654	0.017389	4.91e-98	CD300a molecule [Source:HGNC Symbol;Acc:HGNC:19319]
PDGFA	ENSG00000197461	rs113405464	7	605294	T	C	0.00737	-0.2999	0.051574	6.07e-09	platelet derived growth factor subunit A [Source:HGNC Symbol;Acc:HGNC:8799]
RNASET2	ENSG00000026297	rs162298	6	167042141	A	G	0.23731	0.3058	0.009588	3.34e-223	ribonuclease T2 [Source:HGNC Symbol;Acc:HGNC:21686]
REXO2	ENSG00000076043	rs12286277	11	114535084	C	T	0.10369	-0.0842	0.013169	1.62e-10	RNA exonuclease 2 [Source:HGNC Symbol;Acc:HGNC:17851]
LRIG1	ENSG00000144749	rs17777828	3	66585936	G	A	0.04788	-0.2734	0.019866	4.31e-43	leucine rich repeats and immunoglobulin like domains 1 [Source:HGNC Symbol;Acc:HGNC:17360]
CRTAM	ENSG00000109943	rs61904391	11	122957269	T	C	0.01646	-0.1878	0.033191	1.53e-08	cytotoxic and regulatory T cell molecule [Source:HGNC Symbol;Acc:HGNC:24313]
NT5C	ENSG00000125458	rs7222849	17	75216354	T	C	0.18051	-0.0859	0.01062	6.05e-16	5', 3'-nucleotidase, cytosolic [Source:HGNC Symbol;Acc:HGNC:17144]
RNASE3	ENSG00000169397	rs150971918	14	20976668	C	G	0.02019	-0.4989	0.029768	4.81e-63	ribonuclease A family member 3 [Source:HGNC Symbol;Acc:HGNC:10046]
PDXK	ENSG00000160209	rs55704290	21	43846145	T	C	0.03483	-0.1207	0.022037	4.32e-08	pyridoxal kinase [Source:HGNC Symbol;Acc:HGNC:8819]
ERAP1	ENSG00000164307	rs147414420	5	96891447	G	A	0.03628	-0.7297	0.020961	1.55e-265	endoplasmic reticulum aminopeptidase 1 [Source:HGNC Symbol;Acc:HGNC:18173]
SERPINA5	ENSG00000188488	rs151138614	14	94676458	A	G	0.01222	0.2818	0.036977	2.52e-14	serpin family A member 5 [Source:HGNC Symbol;Acc:HGNC:8723]
PXDN	ENSG00000130508	rs13423681	2	1826849	C	A	0.24467	0.0627	0.009565	5.57e-11	peroxidasin [Source:HGNC Symbol;Acc:HGNC:14966]
SMAP1	ENSG00000112305	rs147236212	6	70944004	G	A	0.04201	0.2081	0.020295	1.14e-24	small ArfGAP 1 [Source:HGNC Symbol;Acc:HGNC:19651]
DSC2	ENSG00000134755	rs11664471	18	31183908	C	A	0.39111	-0.0616	0.008504	4.36e-13	desmocollin 2 [Source:HGNC Symbol;Acc:HGNC:3036]
GFRA2	ENSG00000168546	rs80327219	8	21893631	T	C	0.02257	-0.3869	0.028704	2.08e-41	GDNF family receptor alpha 2 [Source:HGNC Symbol;Acc:HGNC:4244]
TLR3	ENSG00000164342	rs72710517	4	186168683	T	G	0.29877	0.2227	0.009178	4.56e-130	toll like receptor 3 [Source:HGNC Symbol;Acc:HGNC:11849]
LYZ	ENSG00000090382	rs17225272	12	69433629	C	G	0.11193	0.2381	0.012937	1.21e-75	lysozyme [Source:HGNC Symbol;Acc:HGNC:6740]
NPL	ENSG00000135838	rs74646646	1	182909529	C	T	0.0233	0.4351	0.026566	2.73e-60	N-acetylneuraminate pyruvate lyase [Source:HGNC Symbol;Acc:HGNC:16781]
GSTM1	ENSG00000134184	rs28751997	1	109787834	A	G	0.01475	0.2759	0.036468	3.87e-14	glutathione S-transferase mu 1 [Source:HGNC Symbol;Acc:HGNC:4632]
THBS3	ENSG00000169231	rs146752176	1	155287640	G	T	0.03201	-0.1403	0.023656	3.01e-09	thrombospondin 3 [Source:HGNC Symbol;Acc:HGNC:11787]
FETUB	ENSG00000090512	rs5030103	3	186731139	C	T	0.0134	-0.564	0.036408	3.99e-54	fetuin B [Source:HGNC Symbol;Acc:HGNC:3658]
MMAB	ENSG00000139428	rs112083350	12	109651517	G	T	0.03165	0.142	0.022275	1.83e-10	metabolism of cobalamin associated B [Source:HGNC Symbol;Acc:HGNC:19331]
ANXA7	ENSG00000138279	rs78932998	10	73491992	ATAAACAAAC	ATAAATAAAC	0.02164	-0.192	0.027497	2.9e-12	annexin A7 [Source:HGNC Symbol;Acc:HGNC:545]
SNCA	ENSG00000145335	rs2119785	4	89915368	C	A	0.47647	0.0461	0.008068	1.11e-08	synuclein alpha [Source:HGNC Symbol;Acc:HGNC:11138]
STIM1	ENSG00000167323	rs7934995	11	4170214	TA	AA	0.44313	0.0501	0.008043	4.7e-10	stromal interaction molecule 1 [Source:HGNC Symbol;Acc:HGNC:11386]
HBZ	ENSG00000130656	rs3760047	16	231300	A	G	0.19455	0.333	0.010963	1.14e-202	hemoglobin subunit zeta [Source:HGNC Symbol;Acc:HGNC:4835]
NPPB	ENSG00000120937	rs736302	1	11935354	A	G	0.18466	0.1295	0.010571	1.66e-34	natriuretic peptide B [Source:HGNC Symbol;Acc:HGNC:7940]
CP	ENSG00000047457	rs149895857	3	149298201	A	G	0.00707	0.2997	0.048152	4.84e-10	ceruloplasmin [Source:HGNC Symbol;Acc:HGNC:2295]
CPLX2	ENSG00000145920	rs76735111	5	175960203	T	A	0.21427	-0.0637	0.009714	5.48e-11	complexin 2 [Source:HGNC Symbol;Acc:HGNC:2310]
NAGK	ENSG00000124357	rs357727	2	71155672	T	C	0.29255	0.0703	0.008795	1.32e-15	N-acetylglucosamine kinase [Source:HGNC Symbol;Acc:HGNC:17174]
CRTAC1	ENSG00000095713	rs71486144	10	98105617	A	C	0.02761	-0.3014	0.026014	4.84e-31	cartilage acidic protein 1 [Source:HGNC Symbol;Acc:HGNC:14882]
EDAR	ENSG00000135960	rs78409297	2	109063958	G	A	0.01128	-0.346	0.038089	1.05e-19	ectodysplasin A receptor [Source:HGNC Symbol;Acc:HGNC:2895]
NT5E	ENSG00000135318	rs4296866	6	85570019	T	C	0.48761	-0.1227	0.008175	6.43e-51	5'-nucleotidase ecto [Source:HGNC Symbol;Acc:HGNC:8021]
IGDCC4	ENSG00000103742	rs8034057	15	65497092	A	G	0.0987	-0.3386	0.01387	1.29e-131	immunoglobulin superfamily DCC subclass member 4 [Source:HGNC Symbol;Acc:HGNC:13770]
PSG3	ENSG00000221826	rs8105365	19	42814271	C	T	0.24295	0.4343	0.007049	0	pregnancy specific beta-1-glycoprotein 3 [Source:HGNC Symbol;Acc:HGNC:9520]
SIGLEC9	ENSG00000129450	rs12985109	19	51210270	G	C	0.08947	0.1477	0.019718	6.85e-14	sialic acid binding Ig like lectin 9 [Source:HGNC Symbol;Acc:HGNC:10878]
ENPP7	ENSG00000182156	rs183833760	17	79814906	A	T	0.02352	-0.3492	0.029539	3.01e-32	ectonucleotide pyrophosphatase/phosphodiesterase 7 [Source:HGNC Symbol;Acc:HGNC:23764]
ADH7	ENSG00000196344	rs72681963	4	99508020	A	C	0.04177	0.116	0.020168	8.84e-09	alcohol dehydrogenase 7 (class IV), mu or sigma polypeptide [Source:HGNC Symbol;Acc:HGNC:256]
ENGASE	ENSG00000167280	rs111445169	17	79160440	A	G	0.03435	0.2044	0.022788	2.98e-19	endo-beta-N-acetylglucosaminidase [Source:HGNC Symbol;Acc:HGNC:24622]
FABP2	ENSG00000145384	rs7678547	4	119393064	AAAAAACACACACACAC	AAAAAAAACACACACAC	0.28983	-0.6373	0.006539	0	fatty acid binding protein 2 [Source:HGNC Symbol;Acc:HGNC:3556]
APOL3	ENSG00000128284	rs74865964	22	36236597	G	T	0.05471	-0.5151	0.018962	1.69e-162	apolipoprotein L3 [Source:HGNC Symbol;Acc:HGNC:14868]
IGDCC4	ENSG00000103742	rs191927852	15	65493359	T	G	0.00992	0.7321	0.041855	1.67e-68	immunoglobulin superfamily DCC subclass member 4 [Source:HGNC Symbol;Acc:HGNC:13770]
CPB2	ENSG00000080618	rs17647647	13	46174952	C	T	0.18791	-0.2015	0.01055	2.53e-81	carboxypeptidase B2 [Source:HGNC Symbol;Acc:HGNC:2300]
APRT	ENSG00000198931	rs2272435	16	88881573	T	C	0.03126	-0.445	0.023622	3.69e-79	adenine phosphoribosyltransferase [Source:HGNC Symbol;Acc:HGNC:626]
GNPTG	ENSG00000090581	rs7192233	16	1434790	T	C	0.05995	-0.1299	0.01747	1.04e-13	N-acetylglucosamine-1-phosphate transferase subunit gamma [Source:HGNC Symbol;Acc:HGNC:23026]
FCGR2B	ENSG00000072694	rs114640457	1	161747578	T	C	0.02105	0.5467	0.032585	3.56e-63	Fc gamma receptor IIb [Source:HGNC Symbol;Acc:HGNC:3618]
IGLL1	ENSG00000128322	rs6003823	22	23649222	GCCTGTAGTAGTGCCC	GCCTGTAGTAGCGCCC	0.34212	0.0673	0.009321	5.19e-13	immunoglobulin lambda like polypeptide 1 [Source:HGNC Symbol;Acc:HGNC:5870]
AMY1A	ENSG00000237763	rs371229989	1	103732943	C	G	0.40416	-0.2797	0.009238	2.32e-201	amylase alpha 1A [Source:HGNC Symbol;Acc:HGNC:474]
ENTPD1	ENSG00000138185	rs28378465	10	95945574	G	A	0.01456	0.2847	0.033772	3.45e-17	ectonucleoside triphosphate diphosphohydrolase 1 [Source:HGNC Symbol;Acc:HGNC:3363]
CPM	ENSG00000135678	rs1908671	12	69039624	C	G	0.29306	-0.1013	0.009055	4.74e-29	carboxypeptidase M [Source:HGNC Symbol;Acc:HGNC:2311]
COL6A1	ENSG00000142156	rs17272021	21	46072023	T	G	0.02133	0.2661	0.030145	1.07e-18	collagen type VI alpha 1 chain [Source:HGNC Symbol;Acc:HGNC:2211]
THBS2	ENSG00000186340	rs62435244	6	169320860	C	T	0.14378	0.1175	0.011981	1.05e-22	thrombospondin 2 [Source:HGNC Symbol;Acc:HGNC:11786]
GPNMB	ENSG00000136235	rs79914289	7	23341769	GAAAGAAAAAAG	AAAAGAAAAAAG	0.01486	-0.4404	0.034022	2.53e-38	glycoprotein nmb [Source:HGNC Symbol;Acc:HGNC:4462]
DTYMK	ENSG00000168393	rs142623301	2	241753305	A	G	0.02139	-0.1745	0.028058	4.99e-10	deoxythymidylate kinase [Source:HGNC Symbol;Acc:HGNC:3061]
REG3A	ENSG00000172016	rs74776649	2	79225855	A	C	0.04823	0.3762	0.019519	9.02e-83	regenerating family member 3 alpha [Source:HGNC Symbol;Acc:HGNC:8601]
LRRTM2	ENSG00000146006	rs10068786	5	138941255	T	C	0.27418	0.0853	0.009137	1e-20	leucine rich repeat transmembrane neuronal 2 [Source:HGNC Symbol;Acc:HGNC:19409]
SMPDL3A	ENSG00000172594	rs9401605	6	122875195	A	G	0.42431	-0.0464	0.008232	1.74e-08	sphingomyelin phosphodiesterase acid like 3A [Source:HGNC Symbol;Acc:HGNC:17389]
CRELD1	ENSG00000163703	rs144363827	3	10010880	A	G	0.02497	0.5604	0.025285	7.75e-109	cysteine rich with EGF like domains 1 [Source:HGNC Symbol;Acc:HGNC:14630]
GPX7	ENSG00000116157	rs142353643	1	52674472	G	A	0.00845	0.3274	0.046178	1.34e-12	glutathione peroxidase 7 [Source:HGNC Symbol;Acc:HGNC:4559]
SEMA5A	ENSG00000112902	rs194089	5	9610990	A	G	0.17445	0.1382	0.011329	3.16e-34	semaphorin 5A [Source:HGNC Symbol;Acc:HGNC:10736]
ASPH	ENSG00000198363	rs112800350	8	61779251	T	C	0.03568	-0.2424	0.021085	1.38e-30	aspartate beta-hydroxylase [Source:HGNC Symbol;Acc:HGNC:757]
CDKN2D	ENSG00000129355	rs117717044	19	10633567	T	C	0.00493	-0.3417	0.057803	3.39e-09	cyclin dependent kinase inhibitor 2D [Source:HGNC Symbol;Acc:HGNC:1790]
CFHR5	ENSG00000134389	rs115660785	1	197074127	A	G	0.07418	0.1906	0.015156	2.87e-36	complement factor H related 5 [Source:HGNC Symbol;Acc:HGNC:24668]
HDHD2	ENSG00000167220	rs75228657	18	47214692	G	A	0.06347	0.4584	0.016308	7.73e-174	haloacid dehalogenase like hydrolase domain containing 2 [Source:HGNC Symbol;Acc:HGNC:25364]
GAA	ENSG00000171298	rs11656949	17	80183793	TGCCCACATGCTCACCTGCCCACATGCTCACCTGCC	CGCCCACATGCTCACCTGCCCACATGCTCACCTGCC	0.38818	-0.1093	0.008567	2.81e-37	alpha glucosidase [Source:HGNC Symbol;Acc:HGNC:4065]
OLFM2	ENSG00000105088	rs8102728	19	10000389	A	G	0.12631	-0.2261	0.012916	1.3e-68	olfactomedin 2 [Source:HGNC Symbol;Acc:HGNC:17189]
SULT2A1	ENSG00000105398	rs377618587	19	47949818	T	C	0.22688	-0.0724	0.009867	2.18e-13	sulfotransferase family 2A member 1 [Source:HGNC Symbol;Acc:HGNC:11458]
RFK	ENSG00000135002	rs11144910	9	76457209	T	G	0.18124	-0.0745	0.01025	3.63e-13	riboflavin kinase [Source:HGNC Symbol;Acc:HGNC:30324]
ERAP1	ENSG00000164307	rs144865827	5	96870713	T	G	0.00953	1.0771	0.0439	6.2e-133	endoplasmic reticulum aminopeptidase 1 [Source:HGNC Symbol;Acc:HGNC:18173]
PCYOX1	ENSG00000116005	rs1478643	2	70343212	T	A	0.05809	0.6932	0.013227	0	prenylcysteine oxidase 1 [Source:HGNC Symbol;Acc:HGNC:20588]
NPW	ENSG00000183971	rs1800705	16	2082582	A	G	0.04	0.1457	0.021443	1.09e-11	neuropeptide W [Source:HGNC Symbol;Acc:HGNC:30509]
FCGR2A	ENSG00000143226	rs527665651	1	161585679	A	G	0.0893	0.5348	0.016743	7.2e-224	Fc gamma receptor IIa [Source:HGNC Symbol;Acc:HGNC:3616]
ATOX1	ENSG00000177556	rs10065313	5	151833788	A	G	0.4048	-0.0681	0.008249	1.52e-16	antioxidant 1 copper chaperone [Source:HGNC Symbol;Acc:HGNC:798]
LGR4	ENSG00000205213	rs137906310	11	27533881	A	C	0.01557	0.2497	0.03212	7.61e-15	leucine rich repeat containing G protein-coupled receptor 4 [Source:HGNC Symbol;Acc:HGNC:13299]
CCL17	ENSG00000102970	rs72788072	16	57477104	C	G	0.05063	-0.2214	0.019313	2e-30	C-C motif chemokine ligand 17 [Source:HGNC Symbol;Acc:HGNC:10615]
HP	ENSG00000257017	rs11647069	16	72121338	C	T	0.2819	-0.3512	0.006222	0	haptoglobin [Source:HGNC Symbol;Acc:HGNC:5141]
TFF3	ENSG00000160180	rs2839493	21	42375588	A	G	0.09506	-0.1197	0.013551	1.02e-18	trefoil factor 3 [Source:HGNC Symbol;Acc:HGNC:11757]
TFF3	ENSG00000160180	rs2839493	21	42375588	A	G	0.09506	-0.1492	0.01378	2.57e-27	trefoil factor 3 [Source:HGNC Symbol;Acc:HGNC:11757]
ITIH2	ENSG00000151655	rs79234360	10	7809558	T	G	0.01921	-0.3409	0.029866	3.55e-30	inter-alpha-trypsin inhibitor heavy chain 2 [Source:HGNC Symbol;Acc:HGNC:6167]
RAB22A	ENSG00000124209	rs35933296	20	58427370	A	G	0.36378	-0.0648	0.008352	8.58e-15	RAB22A, member RAS oncogene family [Source:HGNC Symbol;Acc:HGNC:9764]
CTSD	ENSG00000117984	rs141104621	11	1824137	C	G	0.0303	-0.1338	0.023801	1.89e-08	cathepsin D [Source:HGNC Symbol;Acc:HGNC:2529]
IGFBP3	ENSG00000146674	rs788752	7	45981059	A	G	0.18685	-0.1148	0.010465	5.34e-28	insulin like growth factor binding protein 3 [Source:HGNC Symbol;Acc:HGNC:5472]
LRP11	ENSG00000120256	rs9397451	6	149923125	A	C	0.11403	0.3932	0.011959	4.35e-237	LDL receptor related protein 11 [Source:HGNC Symbol;Acc:HGNC:16936]
TFPI2	ENSG00000105825	rs62466698	7	93949265	C	A	0.13751	0.0636	0.011599	4.18e-08	tissue factor pathway inhibitor 2 [Source:HGNC Symbol;Acc:HGNC:11761]
FOLR3	ENSG00000110203	rs117091688	11	72197954	T	C	0.02929	1.0627	0.016763	0	folate receptor gamma [Source:HGNC Symbol;Acc:HGNC:3795]
FCRL4	ENSG00000163518	rs12123141	1	157656129	A	G	0.05555	0.3805	0.017989	2.64e-99	Fc receptor like 4 [Source:HGNC Symbol;Acc:HGNC:18507]
ATP1B2	ENSG00000129244	rs34873228	17	7715419	T	C	0.08142	-0.1556	0.015614	2.16e-23	ATPase Na+/K+ transporting subunit beta 2 [Source:HGNC Symbol;Acc:HGNC:805]
GAS6	ENSG00000183087	rs41284486	13	113920848	A	G	0.10279	0.1072	0.013817	8.58e-15	growth arrest specific 6 [Source:HGNC Symbol;Acc:HGNC:4168]
SIGLEC7	ENSG00000168995	rs12985109	19	51210270	G	C	0.08947	-0.1369	0.01511	1.3e-19	sialic acid binding Ig like lectin 7 [Source:HGNC Symbol;Acc:HGNC:10876]
MTHFSD	ENSG00000103248	rs12149377	16	86611393	T	C	0.28472	-0.0982	0.009098	3.68e-27	methenyltetrahydrofolate synthetase domain containing [Source:HGNC Symbol;Acc:HGNC:25778]
SFTPD	ENSG00000133661	rs61122605	10	80038302	G	A	0.28859	0.322	0.009681	1.35e-242	surfactant protein D [Source:HGNC Symbol;Acc:HGNC:10803]
GZMB	ENSG00000100453	rs78564162	14	24689939	G	A	0.06551	0.1596	0.016026	2.31e-23	granzyme B [Source:HGNC Symbol;Acc:HGNC:4709]
GSTM3	ENSG00000134202	rs58676655	1	109796362	C	T	0.0356	-0.2751	0.023592	2.03e-31	glutathione S-transferase mu 3 [Source:HGNC Symbol;Acc:HGNC:4635]
SERPINA12	ENSG00000165953	rs17091095	14	94572687	T	C	0.12046	0.0942	0.013308	1.46e-12	serpin family A member 12 [Source:HGNC Symbol;Acc:HGNC:18359]
NID2	ENSG00000087303	rs10137242	14	52123821	T	C	0.13019	0.2029	0.01223	8.19e-62	nidogen 2 [Source:HGNC Symbol;Acc:HGNC:13389]
CCL25	ENSG00000131142	rs118050938	19	8117290	A	G	0.02916	0.1512	0.025187	1.94e-09	C-C motif chemokine ligand 25 [Source:HGNC Symbol;Acc:HGNC:10624]
SIRPB1	ENSG00000101307	rs56113269	20	1674540	T	C	0.11982	0.5421	0.008161	0	signal regulatory protein beta 1 [Source:HGNC Symbol;Acc:HGNC:15928]
SLAMF7	ENSG00000026751	rs3856334	1	160809189	ATTTTTTTTTTTTTTG	ATTCTTTTTTTTTTTG	0.44744	-0.3588	0.005385	0	SLAM family member 7 [Source:HGNC Symbol;Acc:HGNC:21394]
DLK1	ENSG00000185559	rs112324411	14	100792247	T	C	0.08144	-0.2204	0.01567	6.19e-45	delta like non-canonical Notch ligand 1 [Source:HGNC Symbol;Acc:HGNC:2907]
ACADSB	ENSG00000196177	rs2164750	10	123112176	C	T	0.30614	-0.0486	0.008477	9.87e-09	acyl-CoA dehydrogenase short/branched chain [Source:HGNC Symbol;Acc:HGNC:91]
BTN3A3	ENSG00000111801	rs114803514	6	26506961	G	C	0.02243	-1.0352	0.027719	2.95e-305	butyrophilin subfamily 3 member A3 [Source:HGNC Symbol;Acc:HGNC:1140]
C9	ENSG00000113600	rs1818782	5	39424526	C	A	0.34079	-0.0759	0.008749	4.14e-18	complement C9 [Source:HGNC Symbol;Acc:HGNC:1358]
NUDT1	ENSG00000106268	rs12699825	7	2304340	G	A	0.00452	-0.405	0.060293	1.85e-11	nudix hydrolase 1 [Source:HGNC Symbol;Acc:HGNC:8048]
CRHBP	ENSG00000145708	rs56326322	5	77034347	A	G	0.03724	0.2324	0.02154	3.87e-27	corticotropin releasing hormone binding protein [Source:HGNC Symbol;Acc:HGNC:2356]
CHRDL2	ENSG00000054938	rs140198958	11	74784531	A	G	0.02427	0.1754	0.025943	1.37e-11	chordin like 2 [Source:HGNC Symbol;Acc:HGNC:24168]
CYB5D2	ENSG00000167740	rs12945450	17	4240398	ATTTT	ATTTA	0.39825	-0.1539	0.008123	4.7e-80	cytochrome b5 domain containing 2 [Source:HGNC Symbol;Acc:HGNC:28471]
GZMA	ENSG00000145649	rs144888812	5	55163070	T	C	0.02003	-0.2216	0.028805	1.44e-14	granzyme A [Source:HGNC Symbol;Acc:HGNC:4708]
MMP12	ENSG00000262406	rs117698348	11	102927698	G	A	0.07575	0.2089	0.015636	1.04e-40	matrix metallopeptidase 12 [Source:HGNC Symbol;Acc:HGNC:7158]
SECTM1	ENSG00000141574	rs4073961	17	82386714	A	G	0.49234	0.0652	0.008131	1.07e-15	secreted and transmembrane 1 [Source:HGNC Symbol;Acc:HGNC:10707]
ESD	ENSG00000139684	rs17069005	13	46849983	G	A	0.0936	-0.0954	0.013866	5.97e-12	esterase D [Source:HGNC Symbol;Acc:HGNC:3465]
FCGR3A	ENSG00000203747	rs141800641	1	161603396	T	A	0.00653	1.0845	0.055269	1e-85	Fc gamma receptor IIIa [Source:HGNC Symbol;Acc:HGNC:3619]
CCDC126	ENSG00000169193	rs4722253	7	23697056	G	C	0.40807	-0.0684	0.008403	3.95e-16	coiled-coil domain containing 126 [Source:HGNC Symbol;Acc:HGNC:22398]
REG1B	ENSG00000172023	rs72913277	2	79140251	G	A	0.04288	-0.3822	0.020805	2.24e-75	regenerating family member 1 beta [Source:HGNC Symbol;Acc:HGNC:9952]
MAN2B2	ENSG00000013288	rs150335747	4	6674303	G	C	0.02535	-0.3019	0.028761	8.95e-26	mannosidase alpha class 2B member 2 [Source:HGNC Symbol;Acc:HGNC:29623]
SERPINA11	ENSG00000186910	rs7160070	14	94502344	C	T	0.07529	0.0951	0.015515	8.81e-10	serpin family A member 11 [Source:HGNC Symbol;Acc:HGNC:19193]
ANTXR1	ENSG00000169604	rs7424376	2	69298791	G	A	0.40051	0.0474	0.008552	2.98e-08	ANTXR cell adhesion molecule 1 [Source:HGNC Symbol;Acc:HGNC:21014]
NPTX1	ENSG00000171246	rs75855189	17	80527050	A	G	0.03008	-0.1623	0.0244	2.9e-11	neuronal pentraxin 1 [Source:HGNC Symbol;Acc:HGNC:7952]
EBI3	ENSG00000105246	rs4807574	19	4286670	C	T	0.36163	0.2205	0.008901	1.72e-135	Epstein-Barr virus induced 3 [Source:HGNC Symbol;Acc:HGNC:3129]
TREML2	ENSG00000112195	rs60196305	6	41249969	A	G	0.08608	-0.2481	0.015547	2.52e-57	triggering receptor expressed on myeloid cells like 2 [Source:HGNC Symbol;Acc:HGNC:21092]
PRSS27	ENSG00000172382	rs71386688	16	2769347	A	C	0.11334	0.2352	0.012865	1.16e-74	serine protease 27 [Source:HGNC Symbol;Acc:HGNC:15475]
PRSS57	ENSG00000185198	rs1971638	19	744257	G	A	0.48026	-0.0856	0.008817	2.79e-22	serine protease 57 [Source:HGNC Symbol;Acc:HGNC:31397]
ITIH5	ENSG00000123243	rs143269278	10	7715666	T	C	0.01571	-0.475	0.034815	2.21e-42	inter-alpha-trypsin inhibitor heavy chain 5 [Source:HGNC Symbol;Acc:HGNC:21449]
SPINK6	ENSG00000178172	rs116664727	5	148263754	A	G	0.12948	0.1777	0.011879	1.35e-50	serine peptidase inhibitor Kazal type 6 [Source:HGNC Symbol;Acc:HGNC:29486]
RSPO4	ENSG00000101282	rs6087024	20	1050400	G	A	0.37301	0.0886	0.008312	1.59e-26	R-spondin 4 [Source:HGNC Symbol;Acc:HGNC:16175]
FCGR2B	ENSG00000072694	rs114727710	1	161726591	G	C	0.02302	-0.2304	0.031548	2.81e-13	Fc gamma receptor IIb [Source:HGNC Symbol;Acc:HGNC:3618]
STX7	ENSG00000079950	rs55948922	6	132561080	AC	AA	0.29511	-0.048	0.008774	4.48e-08	syntaxin 7 [Source:HGNC Symbol;Acc:HGNC:11442]
TMEM190	ENSG00000160472	rs80052079	19	55426048	ATG	ATT	0.0471	0.1868	0.023316	1.13e-15	transmembrane protein 190 [Source:HGNC Symbol;Acc:HGNC:29632]
CST5	ENSG00000170367	rs2260455	20	23927224	A	T	0.13578	-0.16	0.012354	2.32e-38	cystatin D [Source:HGNC Symbol;Acc:HGNC:2477]
ENPP7	ENSG00000182156	rs117986378	17	79789561	T	C	0.01372	0.2401	0.038363	3.89e-10	ectonucleotide pyrophosphatase/phosphodiesterase 7 [Source:HGNC Symbol;Acc:HGNC:23764]
H6PD	ENSG00000049239	rs4908841	1	9318466	C	T	0.28069	0.1325	0.009579	1.63e-43	hexose-6-phosphate dehydrogenase/glucose 1-dehydrogenase [Source:HGNC Symbol;Acc:HGNC:4795]
SERPINA11	ENSG00000186910	rs116094872	14	94499381	G	A	0.01676	0.2838	0.031884	5.53e-19	serpin family A member 11 [Source:HGNC Symbol;Acc:HGNC:19193]
PCOLCE2	ENSG00000163710	rs116459600	3	142934677	T	C	0.06898	0.396	0.017135	3.6e-118	procollagen C-endopeptidase enhancer 2 [Source:HGNC Symbol;Acc:HGNC:8739]
PCYOX1	ENSG00000116005	rs114709462	2	70326603	C	A	0.01945	-0.6159	0.030388	2.49e-91	prenylcysteine oxidase 1 [Source:HGNC Symbol;Acc:HGNC:20588]
PGLYRP2	ENSG00000161031	rs8100255	19	15544357	T	C	0.27691	-0.0739	0.00914	6.18e-16	peptidoglycan recognition protein 2 [Source:HGNC Symbol;Acc:HGNC:30013]
BDNF	ENSG00000176697	rs10501089	11	27767312	T	C	0.07064	0.1294	0.015865	3.45e-16	brain derived neurotrophic factor [Source:HGNC Symbol;Acc:HGNC:1033]
BDNF	ENSG00000176697	rs10501089	11	27767312	T	C	0.07064	0.1625	0.016105	6.1e-24	brain derived neurotrophic factor [Source:HGNC Symbol;Acc:HGNC:1033]
MAPRE1	ENSG00000101367	rs6058944	20	32894619	C	T	0.35009	0.0564	0.008605	5.59e-11	microtubule associated protein RP/EB family member 1 [Source:HGNC Symbol;Acc:HGNC:6890]
MIA	ENSG00000261857	rs3875146	19	40821431	G	A	0.29193	-0.1936	0.009111	3.45e-100	MIA SH3 domain containing [Source:HGNC Symbol;Acc:HGNC:7076]
UNC5C	ENSG00000182168	rs199995337	4	95593098	T	G	0.14045	-0.0953	0.011707	3.95e-16	unc-5 netrin receptor C [Source:HGNC Symbol;Acc:HGNC:12569]
BPIFA2	ENSG00000131050	rs3818222	20	33225117	A	G	0.4925	-0.0768	0.008193	7e-21	BPI fold containing family A member 2 [Source:HGNC Symbol;Acc:HGNC:16203]
VTN	ENSG00000109072	rs16964261	17	28416775	C	T	0.05153	-0.6515	0.019851	3.06e-236	vitronectin [Source:HGNC Symbol;Acc:HGNC:12724]
IL17RA	ENSG00000177663	rs7287672	22	17159155	A	G	0.27405	0.3111	0.010545	2.75e-191	interleukin 17 receptor A [Source:HGNC Symbol;Acc:HGNC:5985]
ENPP2	ENSG00000136960	rs7829390	8	119716654	A	G	0.39446	-0.1609	0.008455	9.57e-81	ectonucleotide pyrophosphatase/phosphodiesterase 2 [Source:HGNC Symbol;Acc:HGNC:3357]
MAPKAPK2	ENSG00000162889	rs11119514	1	206777255	AATTTAGCCAG	AATTTAGCTAG	0.32149	-0.0622	0.008971	4.1e-12	MAPK activated protein kinase 2 [Source:HGNC Symbol;Acc:HGNC:6887]
ANG	ENSG00000214274	rs1888563	14	20741712	G	A	0.44977	0.0882	0.00855	5.98e-25	angiogenin [Source:HGNC Symbol;Acc:HGNC:483]
TNFSF14	ENSG00000125735	rs1047286	19	6713251	A	G	0.24066	-0.0699	0.009388	9.63e-14	TNF superfamily member 14 [Source:HGNC Symbol;Acc:HGNC:11930]
NTM	ENSG00000182667	rs138580446	11	132379412	A	C	0.05273	-0.1257	0.019019	3.87e-11	neurotrimin [Source:HGNC Symbol;Acc:HGNC:17941]
MAN2B2	ENSG00000013288	rs188851744	4	6665719	T	C	0.04354	-0.1387	0.022032	3.07e-10	mannosidase alpha class 2B member 2 [Source:HGNC Symbol;Acc:HGNC:29623]
LOXL3	ENSG00000115318	rs80073529	2	74596937	A	G	0.0696	-0.1913	0.015685	3.27e-34	lysyl oxidase like 3 [Source:HGNC Symbol;Acc:HGNC:13869]
VTN	ENSG00000109072	rs117348742	17	28414292	C	T	0.01221	-0.6579	0.039462	2.1e-62	vitronectin [Source:HGNC Symbol;Acc:HGNC:12724]
FAM20A	ENSG00000108950	rs16973163	17	68642183	A	T	0.08791	-0.2001	0.014457	1.43e-43	FAM20A golgi associated secretory pathway pseudokinase [Source:HGNC Symbol;Acc:HGNC:23015]
ITIH5	ENSG00000123243	rs118063690	10	7707528	G	A	0.01034	-0.3403	0.043797	7.85e-15	inter-alpha-trypsin inhibitor heavy chain 5 [Source:HGNC Symbol;Acc:HGNC:21449]
EMILIN3	ENSG00000183798	rs6029662	20	41407325	C	G	0.20616	0.1864	0.010182	7.34e-75	elastin microfibril interfacer 3 [Source:HGNC Symbol;Acc:HGNC:16123]
CX3CL1	ENSG00000006210	rs62037115	16	57424884	A	G	0.00487	0.7243	0.058742	6.22e-35	C-X3-C motif chemokine ligand 1 [Source:HGNC Symbol;Acc:HGNC:10647]
DUT	ENSG00000128951	rs919129	15	48383030	A	G	0.13803	0.0811	0.011398	1.12e-12	deoxyuridine triphosphatase [Source:HGNC Symbol;Acc:HGNC:3078]
NID1	ENSG00000116962	rs58074293	1	236104574	A	G	0.02298	-0.5408	0.027744	1.27e-84	nidogen 1 [Source:HGNC Symbol;Acc:HGNC:7821]
HSD17B14	ENSG00000087076	rs524	19	48875910	T	C	0.28024	-0.0666	0.008679	1.67e-14	hydroxysteroid 17-beta dehydrogenase 14 [Source:HGNC Symbol;Acc:HGNC:23238]
ALPPL2	ENSG00000163283	rs12478529	2	232421944	T	C	0.224	0.1958	0.009598	1.68e-92	alkaline phosphatase, placental [Source:HGNC Symbol;Acc:HGNC:439]
ALPPL2	ENSG00000163283	rs12478529	2	232421944	T	C	0.224	0.0514	0.009255	2.8e-08	alkaline phosphatase, placental [Source:HGNC Symbol;Acc:HGNC:439]
SYT11	ENSG00000132718	rs45498104	1	155923997	T	C	0.0909	-0.0919	0.014115	7.48e-11	synaptotagmin 11 [Source:HGNC Symbol;Acc:HGNC:19239]
RPIA	ENSG00000153574	rs371291303	2	88789584	A	G	0.01946	-0.3573	0.029019	7.76e-35	ribose 5-phosphate isomerase A [Source:HGNC Symbol;Acc:HGNC:10297]
SERPINA12	ENSG00000165953	rs10137923	14	94556349	A	G	0.24753	0.1625	0.010096	2.77e-58	serpin family A member 12 [Source:HGNC Symbol;Acc:HGNC:18359]
FLRT3	ENSG00000125848	rs204650	20	14375996	C	T	0.3316	0.3288	0.005827	0	fibronectin leucine rich transmembrane protein 3 [Source:HGNC Symbol;Acc:HGNC:3762]
SEMA6A	ENSG00000092421	rs607350	5	116613097	T	A	0.20708	0.0836	0.010258	3.64e-16	semaphorin 6A [Source:HGNC Symbol;Acc:HGNC:10738]
IL15RA	ENSG00000134470	rs12240985	10	6016457	G	C	0.0277	-0.3091	0.026111	2.48e-32	interleukin 15 receptor subunit alpha [Source:HGNC Symbol;Acc:HGNC:5978]
FGR	ENSG00000000938	rs77250220	1	27672837	C	G	0.04654	-0.157	0.019347	4.86e-16	FGR proto-oncogene, Src family tyrosine kinase [Source:HGNC Symbol;Acc:HGNC:3697]
PATE4	ENSG00000237353	rs552085	11	125877722	A	G	0.37411	-0.0844	0.008094	1.86e-25	prostate and testis expressed 4 [Source:HGNC Symbol;Acc:HGNC:35427]
PCNP	ENSG00000081154	rs13060373	3	101631980	G	A	0.48632	0.0816	0.008142	1.21e-23	PEST proteolytic signal containing nuclear protein [Source:HGNC Symbol;Acc:HGNC:30023]
TPSAB1	ENSG00000172236	rs117492134	16	1279752	A	G	0.03467	0.145	0.024581	3.66e-09	tryptase alpha/beta 1 [Source:HGNC Symbol;Acc:HGNC:12019]
C1QTNF9	ENSG00000240654	rs11840418	13	24359488	T	C	0.29443	-0.209	0.008677	3.49e-128	C1q and TNF related 9 [Source:HGNC Symbol;Acc:HGNC:28732]
TEC	ENSG00000135605	rs309897	4	48306701	C	A	0.37098	-0.0537	0.008446	2.05e-10	tec protein tyrosine kinase [Source:HGNC Symbol;Acc:HGNC:11719]
CXCL16	ENSG00000161921	rs4790231	17	4776598	A	G	0.4484	0.0846	0.008469	1.69e-23	C-X-C motif chemokine ligand 16 [Source:HGNC Symbol;Acc:HGNC:16642]
OAF	ENSG00000184232	rs2096883	11	120266835	T	C	0.20851	0.1725	0.01038	5.12e-62	out at first homolog [Source:HGNC Symbol;Acc:HGNC:28752]
KLK7	ENSG00000169035	rs3760737	19	51020551	A	G	0.30376	-0.0704	0.009272	3.13e-14	kallikrein related peptidase 7 [Source:HGNC Symbol;Acc:HGNC:6368]
CRABP2	ENSG00000143320	rs3806418	1	156741833	G	C	0.40329	0.0637	0.008491	6.28e-14	cellular retinoic acid binding protein 2 [Source:HGNC Symbol;Acc:HGNC:2339]
BPIFB1	ENSG00000125999	rs293728	20	33345474	C	T	0.23323	-0.1664	0.009816	1.87e-64	BPI fold containing family B member 1 [Source:HGNC Symbol;Acc:HGNC:16108]
CCL22	ENSG00000102962	rs62037104	16	57401753	A	C	0.02622	-0.651	0.025649	4.03e-142	C-C motif chemokine ligand 22 [Source:HGNC Symbol;Acc:HGNC:10621]
AFM	ENSG00000079557	rs6852471	4	73539499	G	T	0.01946	0.2877	0.029605	2.53e-22	afamin [Source:HGNC Symbol;Acc:HGNC:316]
ISLR2	ENSG00000167178	rs923118	15	74173930	T	G	0.23863	0.2143	0.009585	1.04e-110	immunoglobulin superfamily containing leucine rich repeat 2 [Source:HGNC Symbol;Acc:HGNC:29286]
SAA2	ENSG00000134339	rs74232539	11	18284000	T	C	0.04076	0.2916	0.020641	2.59e-45	serum amyloid A2 [Source:HGNC Symbol;Acc:HGNC:10514]
AFM	ENSG00000079557	rs72858937	4	73539253	T	C	0.01389	-0.7517	0.036051	1.49e-96	afamin [Source:HGNC Symbol;Acc:HGNC:316]
IFI16	ENSG00000163565	rs2518563	1	159090179	T	C	0.18512	0.0911	0.010268	7.15e-19	interferon gamma inducible protein 16 [Source:HGNC Symbol;Acc:HGNC:5395]
F11	ENSG00000088926	rs186649497	4	186324598	T	C	0.08833	0.1264	0.01509	5.45e-17	coagulation factor XI [Source:HGNC Symbol;Acc:HGNC:3529]
CCL7	ENSG00000108688	rs12451323	17	34307079	C	T	0.13553	-0.5669	0.00943	0	C-C motif chemokine ligand 7 [Source:HGNC Symbol;Acc:HGNC:10634]
LUM	ENSG00000139329	rs1803343	12	91146007	C	T	0.01752	-0.6899	0.032476	3.78e-100	lumican [Source:HGNC Symbol;Acc:HGNC:6724]
AOC1	ENSG00000002726	rs11762854	7	150895653	T	C	0.13649	-0.4409	0.012345	2.35e-279	amine oxidase copper containing 1 [Source:HGNC Symbol;Acc:HGNC:80]
NID1	ENSG00000116962	rs17554536	1	236099073	A	G	0.17838	0.0883	0.010714	1.7e-16	nidogen 1 [Source:HGNC Symbol;Acc:HGNC:7821]
S100A4	ENSG00000196154	rs112730399	1	153583725	C	T	0.02329	0.1846	0.027266	1.28e-11	S100 calcium binding protein A4 [Source:HGNC Symbol;Acc:HGNC:10494]
GSTM4	ENSG00000168765	rs61700420	1	109698905	G	T	0.06438	0.8041	0.012712	0	glutathione S-transferase mu 4 [Source:HGNC Symbol;Acc:HGNC:4636]
LRP8	ENSG00000157193	rs12143675	1	53361809	A	C	0.23278	0.0907	0.009737	1.22e-20	LDL receptor related protein 8 [Source:HGNC Symbol;Acc:HGNC:6700]
PLEKHA7	ENSG00000166689	rs117451391	11	17047626	G	A	0.05337	0.1908	0.018012	3.21e-26	pleckstrin homology domain containing A7 [Source:HGNC Symbol;Acc:HGNC:27049]
SAA4	ENSG00000148965	rs34068567	11	18269355	C	T	0.16635	0.2436	0.012911	2.13e-79	serum amyloid A4, constitutive [Source:HGNC Symbol;Acc:HGNC:10516]
MANSC4	ENSG00000205693	rs61915452	12	27812536	C	G	0.10926	0.2658	0.013037	2.14e-92	MANSC domain containing 4 [Source:HGNC Symbol;Acc:HGNC:40023]
WFDC1	ENSG00000103175	rs77950208	16	84361896	C	T	0.01712	0.5114	0.033238	2.03e-53	WAP four-disulfide core domain 1 [Source:HGNC Symbol;Acc:HGNC:15466]
PCYOX1	ENSG00000116005	rs74616882	2	70313008	C	T	0.0745	0.3829	0.015809	1.36e-129	prenylcysteine oxidase 1 [Source:HGNC Symbol;Acc:HGNC:20588]
NRXN3	ENSG00000021645	rs4540997	14	79899803	T	C	0.24649	-0.1133	0.009547	1.75e-32	neurexin 3 [Source:HGNC Symbol;Acc:HGNC:8010]
CSF2RB	ENSG00000100368	rs2858236	22	36971924	C	A	0.38867	-0.0958	0.008724	4.71e-28	colony stimulating factor 2 receptor subunit beta [Source:HGNC Symbol;Acc:HGNC:2436]
ASPH	ENSG00000198363	rs16927830	8	61745551	C	T	0.2909	0.0617	0.008736	1.64e-12	aspartate beta-hydroxylase [Source:HGNC Symbol;Acc:HGNC:757]
CXCL6	ENSG00000124875	rs10021230	4	73879833	A	T	0.17523	0.1854	0.01082	8.13e-66	C-X-C motif chemokine ligand 6 [Source:HGNC Symbol;Acc:HGNC:10643]
PRG3	ENSG00000156575	rs61886960	11	57411820	T	G	0.30897	0.0864	0.008807	1.01e-22	proteoglycan 3, pro eosinophil major basic protein 2 [Source:HGNC Symbol;Acc:HGNC:9363]
MRC1	ENSG00000260314	rs76299776	10	17941752	G	A	0.02041	0.424	0.028796	4.52e-49	mannose receptor C-type 1 [Source:HGNC Symbol;Acc:HGNC:7228]
NT5C3L	ENSG00000141698	rs191273121	17	41866660	G	C	0.04496	-0.2018	0.019727	1.46e-24	5'-nucleotidase, cytosolic IIIB [Source:HGNC Symbol;Acc:HGNC:28300]
CXCL12	ENSG00000107562	rs77792407	10	44416834	G	C	0.10592	0.0864	0.013323	8.88e-11	C-X-C motif chemokine ligand 12 [Source:HGNC Symbol;Acc:HGNC:10672]
SCUBE1	ENSG00000159307	rs695786	22	43373437	T	C	0.49009	-0.1182	0.008384	3.86e-45	signal peptide, CUB domain and EGF like domain containing 1 [Source:HGNC Symbol;Acc:HGNC:13441]
LGALS2	ENSG00000100079	rs7511061	22	37612567	C	T	0.48703	0.1042	0.007982	5.97e-39	galectin 2 [Source:HGNC Symbol;Acc:HGNC:6562]
REG3G	ENSG00000143954	rs432146	2	79058365	C	T	0.39595	0.3235	0.006267	0	regenerating family member 3 gamma [Source:HGNC Symbol;Acc:HGNC:29595]
SELL	ENSG00000188404	rs10489182	1	169741528	G	A	0.19442	0.2369	0.010457	1.27e-113	selectin L [Source:HGNC Symbol;Acc:HGNC:10720]
NQO2	ENSG00000124588	rs12110517	6	3049578	C	T	0.18057	0.2185	0.011481	9.28e-81	N-ribosyldihydronicotinamide:quinone reductase 2 [Source:HGNC Symbol;Acc:HGNC:7856]
C1QTNF5	ENSG00000223953	rs514808	11	119370410	G	A	0.10475	-0.1128	0.013598	1.08e-16	C1q and TNF related 5 [Source:HGNC Symbol;Acc:HGNC:14344]
SERPINA12	ENSG00000165953	rs9671989	14	94547244	G	A	0.41734	-0.3177	0.008682	3.78e-293	serpin family A member 12 [Source:HGNC Symbol;Acc:HGNC:18359]
CNRIP1	ENSG00000119865	rs140590049	2	68349403	G	A	0.01092	-0.4767	0.038898	1.58e-34	cannabinoid receptor interacting protein 1 [Source:HGNC Symbol;Acc:HGNC:24546]
TPSAB1	ENSG00000172236	rs141196266	16	1271903	T	C	0.03708	-0.4447	0.023979	8.9e-77	tryptase alpha/beta 1 [Source:HGNC Symbol;Acc:HGNC:12019]
LRRC4B	ENSG00000131409	rs60112583	19	50597544	CATCTCAAAAAAAAAAAAAAAA	CATCTCAAAAAAAAAAAAAAAG	0.17821	0.0637	0.010413	9.53e-10	leucine rich repeat containing 4B [Source:HGNC Symbol;Acc:HGNC:25042]
SCGB3A1	ENSG00000161055	rs382266	5	180620412	C	T	0.075	0.1824	0.015423	2.86e-32	secretoglobin family 3A member 1 [Source:HGNC Symbol;Acc:HGNC:18384]
ITPA	ENSG00000125877	rs41281876	20	3252487	C	G	0.01347	-1.0192	0.036507	1.6e-171	inosine triphosphatase [Source:HGNC Symbol;Acc:HGNC:6176]
MMP7	ENSG00000137673	rs68181448	11	102559274	A	G	0.21566	-0.1435	0.010234	1.14e-44	matrix metallopeptidase 7 [Source:HGNC Symbol;Acc:HGNC:7174]
OXT	ENSG00000101405	rs857244	20	3100953	C	G	0.46342	-0.053	0.0082	1.03e-10	oxytocin/neurophysin I prepropeptide [Source:HGNC Symbol;Acc:HGNC:8528]
CCL8	ENSG00000108700	rs9895412	17	34349743	G	A	0.22465	0.3336	0.009923	9.08e-248	C-C motif chemokine ligand 8 [Source:HGNC Symbol;Acc:HGNC:10635]
EPHA2	ENSG00000142627	rs36086195	1	16184399	T	C	0.42999	-0.1365	0.008311	1.29e-60	EPH receptor A2 [Source:HGNC Symbol;Acc:HGNC:3386]
LEAP2	ENSG00000164406	rs12515756	5	132903188	C	T	0.1644	0.4006	0.01087	2.49e-297	liver enriched antimicrobial peptide 2 [Source:HGNC Symbol;Acc:HGNC:29571]
CHMP2B	ENSG00000083937	rs300996	3	87283562	T	G	0.35654	0.2419	0.008368	9.94e-184	charged multivesicular body protein 2B [Source:HGNC Symbol;Acc:HGNC:24537]
AKR1A1	ENSG00000117448	rs145683585	1	45597981	T	C	0.02677	-0.8196	0.025646	4.14e-224	aldo-keto reductase family 1 member A1 [Source:HGNC Symbol;Acc:HGNC:380]
CFI	ENSG00000205403	rs12504835	4	109829604	G	C	0.14672	-0.0791	0.011643	1.09e-11	complement factor I [Source:HGNC Symbol;Acc:HGNC:5394]
VPS26A	ENSG00000122958	rs10998638	10	69201349	C	G	0.23826	-0.1841	0.009461	2.45e-84	VPS26 retromer complex component A [Source:HGNC Symbol;Acc:HGNC:12711]
TNFRSF11B	ENSG00000164761	rs80089906	8	118978651	C	T	0.05515	-0.1753	0.017879	1.07e-22	TNF receptor superfamily member 11b [Source:HGNC Symbol;Acc:HGNC:11909]
EIF2B1	ENSG00000111361	rs6488889	12	123660246	C	T	0.02237	-0.1926	0.027254	1.59e-12	eukaryotic translation initiation factor 2B subunit alpha [Source:HGNC Symbol;Acc:HGNC:3257]
CTSH	ENSG00000103811	rs143384138	15	78975953	C	A	0.00885	-0.599	0.04465	4.92e-41	cathepsin H [Source:HGNC Symbol;Acc:HGNC:2535]
BPHL	ENSG00000137274	rs200978408	6	3179856	T	C	0.07777	0.1921	0.015149	7.6e-37	biphenyl hydrolase like [Source:HGNC Symbol;Acc:HGNC:1094]
FGFBP1	ENSG00000137440	rs2314019	4	15964997	A	G	0.10147	-0.121	0.013646	7.52e-19	fibroblast growth factor binding protein 1 [Source:HGNC Symbol;Acc:HGNC:19695]
RNASE1	ENSG00000129538	rs188152481	14	20828671	C	T	0.01599	0.2685	0.033776	1.87e-15	ribonuclease A family member 1, pancreatic [Source:HGNC Symbol;Acc:HGNC:10044]
NOTUM	ENSG00000185269	rs76496634	17	81987622	T	C	0.05831	-0.2134	0.017275	4.68e-35	notum, palmitoleoyl-protein carboxylesterase [Source:HGNC Symbol;Acc:HGNC:27106]
TCN2	ENSG00000185339	rs7286054	22	30653008	T	C	0.18839	-0.3479	0.011128	1.5e-214	transcobalamin 2 [Source:HGNC Symbol;Acc:HGNC:11653]
NPTX2	ENSG00000106236	rs1982729	7	98655567	G	A	0.10036	0.1371	0.013814	3.24e-23	neuronal pentraxin 2 [Source:HGNC Symbol;Acc:HGNC:7953]
FCN2	ENSG00000160339	rs147539232	9	134913035	A	G	0.01052	-0.4403	0.043998	1.42e-23	ficolin 2 [Source:HGNC Symbol;Acc:HGNC:3624]
RNASE3	ENSG00000169397	rs147307766	14	20917832	T	C	0.03506	0.7615	0.022299	1.38e-255	ribonuclease A family member 3 [Source:HGNC Symbol;Acc:HGNC:10046]
C1QC	ENSG00000159189	rs145803414	1	22673384	C	G	0.01566	-0.3709	0.033968	9.33e-28	complement C1q C chain [Source:HGNC Symbol;Acc:HGNC:1245]
PHPT1	ENSG00000054148	rs4880150	9	136875889	T	C	0.25841	-0.2085	0.009122	1.25e-115	phosphohistidine phosphatase 1 [Source:HGNC Symbol;Acc:HGNC:30033]
MSR1	ENSG00000038945	rs2569927	8	16592255	C	T	0.40396	-0.1093	0.008511	9.45e-38	macrophage scavenger receptor 1 [Source:HGNC Symbol;Acc:HGNC:7376]
ART4	ENSG00000111339	rs4764130	12	14868147	T	A	0.15801	0.6313	0.007409	0	ADP-ribosyltransferase 4 (inactive) (Dombrock blood group) [Source:HGNC Symbol;Acc:HGNC:726]
CYB5A	ENSG00000166347	rs17806420	18	74316132	T	C	0.19046	-0.1014	0.01007	7.54e-24	cytochrome b5 type A [Source:HGNC Symbol;Acc:HGNC:2570]
TDGF1	ENSG00000241186	rs1402146	3	46606216	C	T	0.46664	-0.5847	0.004425	0	teratocarcinoma-derived growth factor 1 [Source:HGNC Symbol;Acc:HGNC:11701]
VEGFC	ENSG00000150630	rs61046451	4	176816218	TTTGTTTGTTTGTTTTGTTTTGTTTTG	CTTGTTTGTTTGTTTTGTTTTGTTTTG	0.0573	0.1039	0.017295	1.88e-09	vascular endothelial growth factor C [Source:HGNC Symbol;Acc:HGNC:12682]
CCL25	ENSG00000131142	rs77152071	19	8085946	G	C	0.06226	-0.5954	0.01749	5.18e-254	C-C motif chemokine ligand 25 [Source:HGNC Symbol;Acc:HGNC:10624]
PSAPL1	ENSG00000178597	rs62277617	4	7458148	G	A	0.08505	0.2108	0.015116	3.37e-44	prosaposin like 1 [Source:HGNC Symbol;Acc:HGNC:33131]
IL22RA2	ENSG00000164485	rs6928015	6	137196747	TGTATTTTTTTTTTTTTTTTTG	TGTAGTTTTTTTTTTTTTTTTG	0.13347	0.1409	0.01237	4.64e-30	interleukin 22 receptor subunit alpha 2 [Source:HGNC Symbol;Acc:HGNC:14901]
SLAMF6	ENSG00000162739	rs6662608	1	160545988	ATCTTTTTTTTTTTTTT	ATCTTTTTTTTTTTTTC	0.28362	0.0576	0.008885	8.99e-11	SLAM family member 6 [Source:HGNC Symbol;Acc:HGNC:21392]
ANGPTL1	ENSG00000116194	rs74959086	1	178893644	G	A	0.05741	0.2325	0.017595	7.32e-40	angiopoietin like 1 [Source:HGNC Symbol;Acc:HGNC:489]
PRKCSH	ENSG00000130175	rs11672500	19	11473147	T	C	0.23473	0.0597	0.009326	1.54e-10	protein kinase C substrate 80K-H [Source:HGNC Symbol;Acc:HGNC:9411]
GSTM4	ENSG00000168765	rs4147563	1	109687481	T	C	0.10879	0.8261	0.009906	0	glutathione S-transferase mu 4 [Source:HGNC Symbol;Acc:HGNC:4636]
AKR1C4	ENSG00000198610	rs12570341	10	5240924	C	T	0.16088	0.1486	0.0108	4.47e-43	aldo-keto reductase family 1 member C4 [Source:HGNC Symbol;Acc:HGNC:387]
LHB	ENSG00000104826	rs141591368	19	49039017	G	C	0.10402	-0.394	0.012859	3.68e-206	luteinizing hormone subunit beta [Source:HGNC Symbol;Acc:HGNC:6584]
CASP3	ENSG00000164305	rs111667591	4	184671855	G	A	0.11822	-0.2269	0.012542	3.74e-73	caspase 3 [Source:HGNC Symbol;Acc:HGNC:1504]
SPINK7	ENSG00000145879	rs9784645	5	148337418	T	G	0.25293	0.1322	0.009459	2.18e-44	serine peptidase inhibitor Kazal type 7 [Source:HGNC Symbol;Acc:HGNC:24643]
CHI3L1	ENSG00000133048	rs77190654	1	203208183	T	C	0.02518	-0.4327	0.030917	1.66e-44	chitinase 3 like 1 [Source:HGNC Symbol;Acc:HGNC:1932]
ACP6	ENSG00000162836	rs60322015	1	147691507	T	A	0.02389	0.3335	0.028061	1.42e-32	acid phosphatase 6, lysophosphatidic [Source:HGNC Symbol;Acc:HGNC:29609]
GSTM3	ENSG00000134202	rs6676659	1	109761915	A	G	0.28658	0.1504	0.009714	4.56e-54	glutathione S-transferase mu 3 [Source:HGNC Symbol;Acc:HGNC:4635]
IL5RA	ENSG00000091181	rs79309375	3	3147303	A	G	0.04329	0.2515	0.022094	5.07e-30	interleukin 5 receptor subunit alpha [Source:HGNC Symbol;Acc:HGNC:6017]
DNAJB4	ENSG00000162616	rs6699769	1	78038580	G	A	0.18483	-0.1915	0.010269	1.32e-77	DnaJ heat shock protein family (Hsp40) member B4 [Source:HGNC Symbol;Acc:HGNC:14886]
ENGASE	ENSG00000167280	rs117129174	17	79109127	C	G	0.09542	-0.1651	0.014432	2.64e-30	endo-beta-N-acetylglucosaminidase [Source:HGNC Symbol;Acc:HGNC:24622]
PDCD5	ENSG00000105185	rs2302970	19	32607726	C	G	0.40934	-0.1337	0.00826	6.3e-59	programmed cell death 5 [Source:HGNC Symbol;Acc:HGNC:8764]
ROBO1	ENSG00000169855	rs62256944	3	79787885	A	G	0.10414	0.1039	0.013602	2.19e-14	roundabout guidance receptor 1 [Source:HGNC Symbol;Acc:HGNC:10249]
CCL21	ENSG00000137077	rs10972211	9	34729993	A	G	0.14707	0.1461	0.011399	1.31e-37	C-C motif chemokine ligand 21 [Source:HGNC Symbol;Acc:HGNC:10620]
ALCAM	ENSG00000170017	rs11719305	3	105596619	T	A	0.07492	0.1193	0.015681	2.78e-14	activated leukocyte cell adhesion molecule [Source:HGNC Symbol;Acc:HGNC:400]
MSMP	ENSG00000215183	rs10758322	9	35776193	T	C	0.41831	0.0624	0.008408	1.16e-13	microseminoprotein, prostate associated [Source:HGNC Symbol;Acc:HGNC:29663]
SERPINE2	ENSG00000135919	rs4674862	2	224058709	T	A	0.27646	0.21	0.009528	1.17e-107	serpin family E member 2 [Source:HGNC Symbol;Acc:HGNC:8951]
SEMA3C	ENSG00000075223	rs917191	7	80941555	C	G	0.41627	0.1075	0.008266	1.16e-38	semaphorin 3C [Source:HGNC Symbol;Acc:HGNC:10725]
VWA2	ENSG00000165816	rs117719887	10	114313585	T	C	0.0163	-0.3225	0.032778	7.65e-23	von Willebrand factor A domain containing 2 [Source:HGNC Symbol;Acc:HGNC:24709]
CTSZ	ENSG00000101160	rs148370779	20	59027157	T	C	0.01666	-1.6072	0.024496	0	cathepsin Z [Source:HGNC Symbol;Acc:HGNC:2547]
SFTPB	ENSG00000168878	rs72925063	2	85687420	CAGA	CGGA	0.0264	0.3322	0.02603	2.67e-37	surfactant protein B [Source:HGNC Symbol;Acc:HGNC:10801]
RPIA	ENSG00000153574	rs144706079	2	88769490	AATTATTTTTTTTTTTG	GATTATTTTTTTTTTTG	0.10789	0.2088	0.012931	1.19e-58	ribose 5-phosphate isomerase A [Source:HGNC Symbol;Acc:HGNC:10297]
AKR7A2	ENSG00000053371	rs61766662	1	19330519	C	T	0.3241	-0.1514	0.008658	1.81e-68	aldo-keto reductase family 7 member A2 [Source:HGNC Symbol;Acc:HGNC:389]
SUMO3	ENSG00000184900	rs741949	21	44836982	G	T	0.24797	0.0648	0.009299	3.21e-12	small ubiquitin like modifier 3 [Source:HGNC Symbol;Acc:HGNC:11124]
A4GNT	ENSG00000118017	rs6774473	3	138150266	G	A	0.28769	-0.0621	0.008686	8.73e-13	alpha-1,4-N-acetylglucosaminyltransferase [Source:HGNC Symbol;Acc:HGNC:17968]
CRHBP	ENSG00000145708	rs34574997	5	76998986	A	C	0.42504	0.0778	0.008567	1.07e-19	corticotropin releasing hormone binding protein [Source:HGNC Symbol;Acc:HGNC:2356]
C1QC	ENSG00000159189	rs66939455	1	22665760	G	A	0.05314	-0.124	0.018967	6.24e-11	complement C1q C chain [Source:HGNC Symbol;Acc:HGNC:1245]
DNER	ENSG00000187957	rs62193248	2	229732201	T	A	0.34052	-0.1848	0.008665	6.33e-101	delta/notch like EGF repeat containing [Source:HGNC Symbol;Acc:HGNC:24456]
BIN1	ENSG00000136717	rs35103166	2	127124606	C	T	0.34953	0.1306	0.008389	1.2e-54	bridging integrator 1 [Source:HGNC Symbol;Acc:HGNC:1052]
MXRA8	ENSG00000162576	rs2313135	1	1379087	TTTTGTTGTTG	TTTTTTTGTTG	0.04868	-0.1317	0.020124	5.98e-11	matrix remodeling associated 8 [Source:HGNC Symbol;Acc:HGNC:7542]
TAGLN2	ENSG00000158710	rs1320568	1	159942556	G	A	0.43565	-0.049	0.008121	1.6e-09	transgelin 2 [Source:HGNC Symbol;Acc:HGNC:11554]
GM2A	ENSG00000196743	rs375396	5	151287372	A	C	0.17267	0.173	0.011024	1.67e-55	ganglioside GM2 activator [Source:HGNC Symbol;Acc:HGNC:4367]
APOE	ENSG00000130203	rs71352239	19	44926286	T	C	0.30263	0.2482	0.008893	1.96e-171	apolipoprotein E [Source:HGNC Symbol;Acc:HGNC:613]
CST3	ENSG00000101439	rs73102389	20	23655054	A	C	0.15734	0.1148	0.011335	4.15e-24	cystatin C [Source:HGNC Symbol;Acc:HGNC:2475]
NUDT2	ENSG00000164978	rs10814104	9	34360289	C	T	0.20887	0.3	0.009749	6.07e-208	nudix hydrolase 2 [Source:HGNC Symbol;Acc:HGNC:8049]
TIMD4	ENSG00000145850	rs4704728	5	156979597	C	G	0.38996	-0.1896	0.008624	4.1e-107	T cell immunoglobulin and mucin domain containing 4 [Source:HGNC Symbol;Acc:HGNC:25132]
C1QTNF3	ENSG00000082196	rs72745308	5	34059524	C	G	0.08906	0.0835	0.014204	4.14e-09	C1q and TNF related 3 [Source:HGNC Symbol;Acc:HGNC:14326]
FAM3B	ENSG00000183844	rs145342187	21	41373903	A	G	0.00754	-0.3687	0.047269	6.19e-15	FAM3 metabolism regulating signaling molecule B [Source:HGNC Symbol;Acc:HGNC:1253]
XXYLT1	ENSG00000173950	rs1538767	3	195287123	C	T	0.46035	0.194	0.008162	6.85e-125	xyloside xylosyltransferase 1 [Source:HGNC Symbol;Acc:HGNC:26639]
MATN2	ENSG00000132561	rs78548919	8	98052647	T	C	0.19661	0.1376	0.010382	4.33e-40	matrilin 2 [Source:HGNC Symbol;Acc:HGNC:6908]
GNPNAT1	ENSG00000100522	rs78459273	14	52807542	A	G	0.1052	0.1053	0.013234	1.77e-15	glucosamine-phosphate N-acetyltransferase 1 [Source:HGNC Symbol;Acc:HGNC:19980]
ENTPD5	ENSG00000187097	rs35265820	14	74034644	A	G	0.01433	0.2969	0.033885	1.92e-18	ectonucleoside triphosphate diphosphohydrolase 5 (inactive) [Source:HGNC Symbol;Acc:HGNC:3367]
HEXIM1	ENSG00000186834	rs4792858	17	45167333	C	A	0.3038	0.0875	0.008764	1.79e-23	HEXIM P-TEFb complex subunit 1 [Source:HGNC Symbol;Acc:HGNC:24953]
TPSAB1	ENSG00000172236	rs150298197	16	1257786	A	G	0.02134	-0.3904	0.031291	1e-35	tryptase alpha/beta 1 [Source:HGNC Symbol;Acc:HGNC:12019]
MAPK9	ENSG00000050748	rs3763131	5	180307312	C	T	0.20055	0.1846	0.010028	1.13e-75	mitogen-activated protein kinase 9 [Source:HGNC Symbol;Acc:HGNC:6886]
REG1B	ENSG00000172023	rs76841471	2	79103043	G	T	0.06852	0.5291	0.016361	1.93e-229	regenerating family member 1 beta [Source:HGNC Symbol;Acc:HGNC:9952]
ACP6	ENSG00000162836	rs75975267	1	147685492	A	G	0.01847	-0.6204	0.030517	7.05e-92	acid phosphatase 6, lysophosphatidic [Source:HGNC Symbol;Acc:HGNC:29609]
TESC	ENSG00000088992	rs3862136	12	117114151	G	A	0.23727	-0.1136	0.009715	1.38e-31	tescalcin [Source:HGNC Symbol;Acc:HGNC:26065]
AGFG1	ENSG00000173744	rs11679534	2	227575661	T	C	0.35267	-0.0965	0.008292	2.67e-31	ArfGAP with FG repeats 1 [Source:HGNC Symbol;Acc:HGNC:5175]
TRIL	ENSG00000255690	rs221187	7	28972654	G	A	0.11233	-0.1064	0.012859	1.29e-16	TLR4 interactor with leucine rich repeats [Source:HGNC Symbol;Acc:HGNC:22200]
OXT	ENSG00000101405	rs6084263	20	3086828	A	G	0.06638	0.0961	0.016327	3.96e-09	oxytocin/neurophysin I prepropeptide [Source:HGNC Symbol;Acc:HGNC:8528]
IL22	ENSG00000127318	rs139977220	12	68267650	A	G	0.05234	0.1259	0.017808	1.55e-12	interleukin 22 [Source:HGNC Symbol;Acc:HGNC:14900]
MGP	ENSG00000111341	rs7135211	12	14899824	A	G	0.37407	-0.2464	0.008303	1.6e-193	matrix Gla protein [Source:HGNC Symbol;Acc:HGNC:7060]
RTN4R	ENSG00000040608	rs117170873	22	20297133	T	C	0.02812	0.2643	0.026547	2.38e-23	reticulon 4 receptor [Source:HGNC Symbol;Acc:HGNC:18601]
CRTAC1	ENSG00000095713	rs36182127	10	98044547	T	C	0.04605	-0.306	0.020607	7.02e-50	cartilage acidic protein 1 [Source:HGNC Symbol;Acc:HGNC:14882]
PARP1	ENSG00000143799	rs1433574	1	226421638	C	A	0.18701	-0.0599	0.010065	2.66e-09	poly(ADP-ribose) polymerase 1 [Source:HGNC Symbol;Acc:HGNC:270]
NPTX1	ENSG00000171246	rs79744555	17	80491128	C	T	0.12407	0.494	0.009839	0	neuronal pentraxin 1 [Source:HGNC Symbol;Acc:HGNC:7952]
NPDC1	ENSG00000107281	rs9314872	9	137059328	C	G	0.10086	0.0898	0.013321	1.57e-11	neural proliferation, differentiation and control 1 [Source:HGNC Symbol;Acc:HGNC:7899]
ENPP7	ENSG00000182156	rs147593423	17	79755355	T	A	0.01337	0.5478	0.038732	2.05e-45	ectonucleotide pyrophosphatase/phosphodiesterase 7 [Source:HGNC Symbol;Acc:HGNC:23764]
PDGFA	ENSG00000197461	rs150821630	7	533360	A	G	0.03212	0.143	0.023057	5.57e-10	platelet derived growth factor subunit A [Source:HGNC Symbol;Acc:HGNC:8799]
SPINK2	ENSG00000128040	rs28521300	4	56834699	CGTGGGTGGATCAC	CGTGGGTGGATCAT	0.04898	0.3177	0.018854	1.05e-63	serine peptidase inhibitor Kazal type 2 [Source:HGNC Symbol;Acc:HGNC:11245]
INHBA	ENSG00000122641	rs73100943	7	41718700	T	A	0.26082	-0.0937	0.009252	4.16e-24	inhibin subunit beta A [Source:HGNC Symbol;Acc:HGNC:6066]
INHBA	ENSG00000122641	rs73100943	7	41718700	T	A	0.26082	-0.0945	0.009262	1.92e-24	inhibin subunit beta A [Source:HGNC Symbol;Acc:HGNC:6066]
TAX1BP3	ENSG00000213977	rs222773	17	3681164	G	C	0.46145	0.0891	0.008137	6.65e-28	Tax1 binding protein 3 [Source:HGNC Symbol;Acc:HGNC:30684]
COL6A1	ENSG00000142156	rs142700644	21	46017483	T	C	0.01279	-0.8024	0.037103	1.01e-103	collagen type VI alpha 1 chain [Source:HGNC Symbol;Acc:HGNC:2211]
GZMM	ENSG00000197540	rs12979017	19	562237	A	G	0.18418	0.0641	0.010415	7.53e-10	granzyme M [Source:HGNC Symbol;Acc:HGNC:4712]
RNASE1	ENSG00000129538	rs12897030	14	20814883	T	C	0.29649	0.2193	0.009009	7.19e-131	ribonuclease A family member 1, pancreatic [Source:HGNC Symbol;Acc:HGNC:10044]
GP1BA	ENSG00000185245	rs1859433	17	4947017	C	G	0.07297	0.2413	0.015682	1.99e-53	glycoprotein Ib platelet subunit alpha [Source:HGNC Symbol;Acc:HGNC:4439]
FKBP1B	ENSG00000119782	rs114341989	2	24075616	T	C	0.00975	0.2405	0.042156	1.16e-08	FKBP prolyl isomerase 1B [Source:HGNC Symbol;Acc:HGNC:3712]
IDUA	ENSG00000127415	rs35220088	4	1016463	C	G	0.39432	0.3268	0.006149	0	alpha-L-iduronidase [Source:HGNC Symbol;Acc:HGNC:5391]
HEXB	ENSG00000049860	rs13164140	5	74734513	A	G	0.27062	0.2719	0.009084	7.91e-197	hexosaminidase subunit beta [Source:HGNC Symbol;Acc:HGNC:4879]
S100A6	ENSG00000197956	rs56350425	1	153548044	C	T	0.04461	0.2004	0.019708	2.74e-24	S100 calcium binding protein A6 [Source:HGNC Symbol;Acc:HGNC:10496]
TF	ENSG00000091513	rs7650925	3	133808324	TT	TG	0.42616	-0.0728	0.007831	1.46e-20	transferrin [Source:HGNC Symbol;Acc:HGNC:11740]
PPA1	ENSG00000180817	rs10823500	10	70245434	G	A	0.41197	0.1753	0.008129	3.76e-103	inorganic pyrophosphatase 1 [Source:HGNC Symbol;Acc:HGNC:9226]
PKDCC	ENSG00000162878	rs78947001	2	42069912	A	G	0.06051	0.1027	0.017166	2.2e-09	protein kinase domain containing, cytoplasmic [Source:HGNC Symbol;Acc:HGNC:25123]
SERPINE1	ENSG00000106366	rs10953324	7	101150638	C	T	0.09077	-0.1179	0.014344	2.04e-16	serpin family E member 1 [Source:HGNC Symbol;Acc:HGNC:8583]
BCAM	ENSG00000187244	rs563366239	19	44832739	G	A	0.01825	1.2352	0.024076	0	basal cell adhesion molecule (Lutheran blood group) [Source:HGNC Symbol;Acc:HGNC:6722]
CAPG	ENSG00000042493	rs62162757	2	85429665	A	C	0.32789	0.195	0.008686	1.31e-111	capping actin protein, gelsolin like [Source:HGNC Symbol;Acc:HGNC:1474]
EPB41	ENSG00000159023	rs12403568	1	29131266	T	G	0.47071	-0.0515	0.007955	9.56e-11	erythrocyte membrane protein band 4.1 [Source:HGNC Symbol;Acc:HGNC:3377]
CST2	ENSG00000170369	rs146041288	20	23837904	A	G	0.04201	0.2058	0.021125	2e-22	cystatin SA [Source:HGNC Symbol;Acc:HGNC:2474]
DNAJC30	ENSG00000176410	rs10479665	7	73694594	G	A	0.05856	-0.3224	0.016904	4.3e-81	DnaJ heat shock protein family (Hsp40) member C30 [Source:HGNC Symbol;Acc:HGNC:16410]
SIGLEC14	ENSG00000254415	rs12459503	19	51657782	C	T	0.34089	0.4478	0.005939	0	sialic acid binding Ig like lectin 14 [Source:HGNC Symbol;Acc:HGNC:32926]
BOLA3	ENSG00000163170	rs7562297	2	74158578	A	G	0.40832	-0.1134	0.008146	4.76e-44	bolA family member 3 [Source:HGNC Symbol;Acc:HGNC:24415]
NIT2	ENSG00000114021	rs62274147	3	100372268	AAGAG	AAGAA	0.25737	-0.0986	0.009242	1.43e-26	nitrilase family member 2 [Source:HGNC Symbol;Acc:HGNC:29878]
PSAPL1	ENSG00000178597	rs62277606	4	7445534	A	G	0.45685	-0.1066	0.008565	1.48e-35	prosaposin like 1 [Source:HGNC Symbol;Acc:HGNC:33131]
CSK	ENSG00000103653	rs4886619	15	74813797	T	C	0.26855	-0.068	0.009088	7.32e-14	C-terminal Src kinase [Source:HGNC Symbol;Acc:HGNC:2444]
GLCE	ENSG00000138604	rs12440884	15	69282781	G	T	0.12178	0.2481	0.012354	1.04e-89	glucuronic acid epimerase [Source:HGNC Symbol;Acc:HGNC:17855]
SLITRK5	ENSG00000165300	rs117858373	13	87706748	G	C	0.02971	0.2609	0.023973	1.39e-27	SLIT and NTRK like family member 5 [Source:HGNC Symbol;Acc:HGNC:20295]
ENDOU	ENSG00000111405	rs11168215	12	47735995	C	A	0.29233	0.0665	0.008672	1.74e-14	endonuclease, poly(U) specific [Source:HGNC Symbol;Acc:HGNC:14369]
PNP	ENSG00000198805	rs1760930	14	20486851	G	A	0.22573	-0.0813	0.009817	1.22e-16	purine nucleoside phosphorylase [Source:HGNC Symbol;Acc:HGNC:7892]
CALCOCO2	ENSG00000136436	rs318100	17	48876256	ACCTCAGCCTCCG	ACCTCAGCCTCCT	0.16841	-0.1134	0.010709	3.35e-26	calcium binding and coiled-coil domain 2 [Source:HGNC Symbol;Acc:HGNC:29912]
AKR1C3	ENSG00000196139	rs7921327	10	5117261	A	G	0.3289	-0.141	0.008621	3.95e-60	aldo-keto reductase family 1 member C3 [Source:HGNC Symbol;Acc:HGNC:386]
NUDCD3	ENSG00000015676	rs306995	7	44500230	A	G	0.27339	0.0763	0.008859	7.16e-18	NudC domain containing 3 [Source:HGNC Symbol;Acc:HGNC:22208]
PTN	ENSG00000105894	rs320682	7	137353346	C	T	0.44714	0.1905	0.008063	2.05e-123	pleiotrophin [Source:HGNC Symbol;Acc:HGNC:9630]
APOBEC3G	ENSG00000239713	rs41281251	22	39097246	A	T	0.12932	-0.0937	0.012437	4.91e-14	apolipoprotein B mRNA editing enzyme catalytic subunit 3G [Source:HGNC Symbol;Acc:HGNC:17357]
IL12B	ENSG00000113302	rs10043720	5	159340325	G	A	0.31512	0.409	0.006907	0	interleukin 12B [Source:HGNC Symbol;Acc:HGNC:5970]
EIF1AD	ENSG00000175376	rs72930984	11	66011451	T	C	0.02122	0.6297	0.027239	3.09e-118	eukaryotic translation initiation factor 1A domain containing [Source:HGNC Symbol;Acc:HGNC:28147]
SERPINA9	ENSG00000170054	rs144840667	14	94488930	T	A	0.08452	-0.1777	0.014785	2.84e-33	serpin family A member 9 [Source:HGNC Symbol;Acc:HGNC:15995]
AKR1B1	ENSG00000085662	rs75627053	7	134468104	T	C	0.01202	0.3078	0.037777	3.7e-16	aldo-keto reductase family 1 member B [Source:HGNC Symbol;Acc:HGNC:381]
FCN3	ENSG00000142748	rs734725	1	27383356	GGGGCGTGGCCAT	GGGGCGTGGCCAG	0.07096	-0.5598	0.015849	2.74e-273	ficolin 3 [Source:HGNC Symbol;Acc:HGNC:3625]
COL6A2	ENSG00000142173	rs116025090	21	46141357	C	G	0.07067	-0.3386	0.015752	1.72e-102	collagen type VI alpha 2 chain [Source:HGNC Symbol;Acc:HGNC:2212]
NTF3	ENSG00000185652	rs7137681	12	5529971	G	T	0.09047	0.1289	0.013798	9.49e-21	neurotrophin 3 [Source:HGNC Symbol;Acc:HGNC:8023]
PRSS8	ENSG00000052344	rs55667375	16	31144137	T	C	0.28217	0.0597	0.009041	4.02e-11	serine protease 8 [Source:HGNC Symbol;Acc:HGNC:9491]
MFAP2	ENSG00000117122	rs4920605	1	16988925	TGCCCAGCCTAT	TGCCCGGCCTAT	0.40773	0.2487	0.008246	7.9e-200	microfibril associated protein 2 [Source:HGNC Symbol;Acc:HGNC:7033]
AGT	ENSG00000135744	rs2354846	1	230753826	G	A	0.26889	0.0575	0.008948	1.31e-10	angiotensinogen [Source:HGNC Symbol;Acc:HGNC:333]
SERPINH1	ENSG00000149257	rs514887	11	75581004	A	G	0.44086	0.1232	0.008064	1.07e-52	serpin family H member 1 [Source:HGNC Symbol;Acc:HGNC:1546]
SAA2	ENSG00000134339	rs11024589	11	18256876	C	A	0.06935	-0.5964	0.013165	0	serum amyloid A2 [Source:HGNC Symbol;Acc:HGNC:10514]
FAM151A	ENSG00000162391	rs7545297	1	54631647	A	G	0.32612	0.2423	0.008941	1.01e-161	family with sequence similarity 151 member A [Source:HGNC Symbol;Acc:HGNC:25032]
NPL	ENSG00000135838	rs145558773	1	182838400	T	A	0.00639	-0.3501	0.051101	7.32e-12	N-acetylneuraminate pyruvate lyase [Source:HGNC Symbol;Acc:HGNC:16781]
GLUL	ENSG00000135821	rs6698722	1	182399943	A	G	0.19327	0.0624	0.010305	1.4e-09	glutamate-ammonia ligase [Source:HGNC Symbol;Acc:HGNC:4341]
DKK3	ENSG00000050165	rs11022114	11	12017327	A	G	0.33332	0.332	0.006955	0	dickkopf WNT signaling pathway inhibitor 3 [Source:HGNC Symbol;Acc:HGNC:2893]
FH	ENSG00000091483	rs6678766	1	241527254	G	A	0.29782	0.1477	0.008717	2.16e-64	fumarate hydratase [Source:HGNC Symbol;Acc:HGNC:3700]
CSF1R	ENSG00000182578	rs193549	5	150120673	T	C	0.36187	-0.0614	0.008612	1.01e-12	colony stimulating factor 1 receptor [Source:HGNC Symbol;Acc:HGNC:2433]
SERPINA3	ENSG00000196136	rs61976127	14	94631329	G	A	0.188	-0.2405	0.009966	1.15e-128	serpin family A member 3 [Source:HGNC Symbol;Acc:HGNC:16]
ICAM1	ENSG00000090339	rs17852402	19	10293843	A	G	0.11861	-0.6753	0.008243	0	intercellular adhesion molecule 1 [Source:HGNC Symbol;Acc:HGNC:5344]
UGDH	ENSG00000109814	rs10008031	4	39535532	G	A	0.4274	0.2969	0.008219	1e-285	UDP-glucose 6-dehydrogenase [Source:HGNC Symbol;Acc:HGNC:12525]
MAPK3	ENSG00000102882	rs57149692	16	30130700	C	G	0.39949	0.2397	0.008202	8.98e-188	mitogen-activated protein kinase 3 [Source:HGNC Symbol;Acc:HGNC:6877]
ALKBH3	ENSG00000166199	rs2434484	11	43927458	G	T	0.33932	-0.2406	0.008594	1.88e-172	alkB homolog 3, alpha-ketoglutarate dependent dioxygenase [Source:HGNC Symbol;Acc:HGNC:30141]
TAGLN	ENSG00000149591	rs76604009	11	117214545	T	C	0.02444	0.1713	0.026911	1.95e-10	transgelin [Source:HGNC Symbol;Acc:HGNC:11553]
SH3BGRL3	ENSG00000142669	rs6598954	1	26288360	C	T	0.0883	0.4573	0.014143	2.26e-229	SH3 domain binding glutamate rich protein like 3 [Source:HGNC Symbol;Acc:HGNC:15568]
KLK14	ENSG00000129437	rs2569497	19	51091049	T	C	0.23466	0.1292	0.010189	7.65e-37	kallikrein related peptidase 14 [Source:HGNC Symbol;Acc:HGNC:6362]
MDGA1	ENSG00000112139	rs73415453	6	37706067	C	T	0.07548	-0.5744	0.017421	2.09e-238	MAM domain containing glycosylphosphatidylinositol anchor 1 [Source:HGNC Symbol;Acc:HGNC:19267]
NTN1	ENSG00000065320	rs17743659	17	9250761	C	G	0.35865	0.0832	0.008699	1.13e-21	netrin 1 [Source:HGNC Symbol;Acc:HGNC:8029]
CCDC80	ENSG00000091986	rs9821100	3	112656242	A	G	0.36586	0.0924	0.008492	1.42e-27	coiled-coil domain containing 80 [Source:HGNC Symbol;Acc:HGNC:30649]
CNRIP1	ENSG00000119865	rs7592976	2	68326669	G	A	0.07944	-0.607	0.01217	0	cannabinoid receptor interacting protein 1 [Source:HGNC Symbol;Acc:HGNC:24546]
SPINK1	ENSG00000164266	rs7725017	5	147838260	A	C	0.39053	-0.1133	0.008007	1.87e-45	serine peptidase inhibitor Kazal type 1 [Source:HGNC Symbol;Acc:HGNC:11244]
C5	ENSG00000106804	rs75882724	9	121081687	A	G	0.10905	-0.1188	0.013252	3.1e-19	complement C5 [Source:HGNC Symbol;Acc:HGNC:1331]
PIANP	ENSG00000139200	rs7485433	12	6707118	T	G	0.25805	-0.1504	0.009151	1.08e-60	PILR alpha associated neural protein [Source:HGNC Symbol;Acc:HGNC:25338]
RTN4IP1	ENSG00000130347	rs9373885	6	106635743	T	C	0.27213	-0.0721	0.008871	4.38e-16	reticulon 4 interacting protein 1 [Source:HGNC Symbol;Acc:HGNC:18647]
KREMEN1	ENSG00000183762	rs35755679	22	29174568	A	T	0.04749	-0.2176	0.020159	3.68e-27	kringle containing transmembrane protein 1 [Source:HGNC Symbol;Acc:HGNC:17550]
CST4	ENSG00000101441	rs8121100	20	23695261	G	A	0.09341	-0.4338	0.013883	2.43e-214	cystatin S [Source:HGNC Symbol;Acc:HGNC:2476]
DBI	ENSG00000155368	rs78115599	2	119378725	T	C	0.17404	-0.2839	0.01059	2.55e-158	diazepam binding inhibitor, acyl-CoA binding protein [Source:HGNC Symbol;Acc:HGNC:2690]
SERPINA3	ENSG00000196136	rs61976126	14	94630159	C	A	0.18842	-0.3218	0.010484	6.52e-207	serpin family A member 3 [Source:HGNC Symbol;Acc:HGNC:16]
HMGCS2	ENSG00000134240	rs10923900	1	119775000	GAC	GAG	0.43025	-0.0548	0.00815	1.77e-11	3-hydroxy-3-methylglutaryl-CoA synthase 2 [Source:HGNC Symbol;Acc:HGNC:5008]
GOLM1	ENSG00000135052	rs7868110	9	86106229	A	G	0.09593	0.3623	0.014157	1.93e-144	golgi membrane protein 1 [Source:HGNC Symbol;Acc:HGNC:15451]
GOLM1	ENSG00000135052	rs7854118	9	86106127	C	T	0.09593	0.2504	0.014098	1.4e-70	golgi membrane protein 1 [Source:HGNC Symbol;Acc:HGNC:15451]
KPNA6	ENSG00000025800	rs72666778	1	32182366	A	G	0.02587	0.1637	0.025213	8.43e-11	karyopherin subunit alpha 6 [Source:HGNC Symbol;Acc:HGNC:6399]
FCN2	ENSG00000160339	rs117532545	9	134893276	A	G	0.01729	-0.4394	0.032379	6e-42	ficolin 2 [Source:HGNC Symbol;Acc:HGNC:3624]
DMKN	ENSG00000161249	rs7253270	19	35519356	A	G	0.34663	-0.0539	0.00861	3.84e-10	dermokine [Source:HGNC Symbol;Acc:HGNC:25063]
IGFBP6	ENSG00000167779	rs10876406	12	53107653	C	T	0.10751	-0.1046	0.013235	2.72e-15	insulin like growth factor binding protein 6 [Source:HGNC Symbol;Acc:HGNC:5475]
PSMD9	ENSG00000110801	rs10770186	12	121923506	G	A	0.45066	0.1173	0.008011	1.5e-48	proteasome 26S subunit, non-ATPase 9 [Source:HGNC Symbol;Acc:HGNC:9567]
TMEM132D	ENSG00000151952	rs11613152	12	129909216	T	C	0.13759	-0.0835	0.012231	8.69e-12	transmembrane protein 132D [Source:HGNC Symbol;Acc:HGNC:29411]
ARSK	ENSG00000164291	rs62365862	5	95610286	C	G	0.03964	-0.1951	0.02071	4.49e-21	arylsulfatase family member K [Source:HGNC Symbol;Acc:HGNC:25239]
PDE5A	ENSG00000138735	rs2389874	4	119633836	G	A	0.37929	-0.1916	0.008336	6.53e-117	phosphodiesterase 5A [Source:HGNC Symbol;Acc:HGNC:8784]
PDE5A	ENSG00000138735	rs2389874	4	119633836	G	A	0.37929	-0.1795	0.008347	1.4e-102	phosphodiesterase 5A [Source:HGNC Symbol;Acc:HGNC:8784]
CRNN	ENSG00000143536	rs10494275	1	152419091	A	G	0.08129	-0.2261	0.013958	5.13e-59	cornulin [Source:HGNC Symbol;Acc:HGNC:1230]
ANXA1	ENSG00000135046	rs7357731	9	73175019	A	G	0.026	-0.3368	0.025326	2.36e-40	annexin A1 [Source:HGNC Symbol;Acc:HGNC:533]
SIGLEC9	ENSG00000129450	rs1710384	19	51141244	A	T	0.19393	0.2129	0.01422	1.13e-50	sialic acid binding Ig like lectin 9 [Source:HGNC Symbol;Acc:HGNC:10878]
COMP	ENSG00000105664	rs145122962	19	18795828	T	C	0.0157	-0.1856	0.033603	3.33e-08	cartilage oligomeric matrix protein [Source:HGNC Symbol;Acc:HGNC:2227]
COMP	ENSG00000105664	rs12974746	19	18795739	G	A	0.03789	-0.5422	0.021966	1.61e-134	cartilage oligomeric matrix protein [Source:HGNC Symbol;Acc:HGNC:2227]
PRSS57	ENSG00000185198	rs12327842	19	699816	C	T	0.09982	-0.2394	0.014519	4.39e-61	serine protease 57 [Source:HGNC Symbol;Acc:HGNC:31397]
RARRES2	ENSG00000106538	rs883138	7	150345704	C	A	0.26058	0.2491	0.009258	1.92e-159	retinoic acid receptor responder 2 [Source:HGNC Symbol;Acc:HGNC:9868]
APOA5	ENSG00000110243	rs7123666	11	116796367	G	A	0.11577	0.2692	0.012793	2.66e-98	apolipoprotein A5 [Source:HGNC Symbol;Acc:HGNC:17288]
EDAR	ENSG00000135960	rs4676225	2	108993309	A	G	0.27924	0.3008	0.009179	1.61e-235	ectodysplasin A receptor [Source:HGNC Symbol;Acc:HGNC:2895]
DHX58	ENSG00000108771	rs4796771	17	42116398	G	A	0.19958	-0.2134	0.009798	3.55e-105	DExH-box helicase 58 [Source:HGNC Symbol;Acc:HGNC:29517]
PCDH9	ENSG00000184226	rs73196184	13	67234051	A	G	0.11425	0.2932	0.013364	1.08e-106	protocadherin 9 [Source:HGNC Symbol;Acc:HGNC:8661]
REG1A	ENSG00000115386	rs12999504	2	79126971	G	T	0.03698	-0.2625	0.022431	1.23e-31	regenerating family member 1 alpha [Source:HGNC Symbol;Acc:HGNC:9951]
CA6	ENSG00000131686	rs145424936	1	8978433	CAAGACCATCCTGGCCAACACA	CAAGACCATCCTGGCTAACACA	0.02213	-0.3196	0.030785	3e-25	carbonic anhydrase 6 [Source:HGNC Symbol;Acc:HGNC:1380]
CMBL	ENSG00000164237	rs11738033	5	10311229	A	G	0.4782	0.0651	0.008013	4.51e-16	carboxymethylenebutenolidase homolog [Source:HGNC Symbol;Acc:HGNC:25090]
CST3	ENSG00000101439	rs6114209	20	23641629	C	G	0.21042	-0.2537	0.010123	1.32e-138	cystatin C [Source:HGNC Symbol;Acc:HGNC:2475]
SNPH	ENSG00000101298	rs1048621	20	1312402	A	G	0.25248	-0.0666	0.009126	2.93e-13	syntaphilin [Source:HGNC Symbol;Acc:HGNC:15931]
KLKB1	ENSG00000164344	rs11132383	4	186261506	C	T	0.41443	-0.2198	0.00839	2.93e-151	kallikrein B1 [Source:HGNC Symbol;Acc:HGNC:6371]
GLRX	ENSG00000173221	rs6556885	5	95825737	A	G	0.25611	-0.0845	0.00908	1.33e-20	glutaredoxin [Source:HGNC Symbol;Acc:HGNC:4330]
CNTFR	ENSG00000122756	rs10972159	9	34593088	A	G	0.0311	-0.5581	0.023487	8.28e-125	ciliary neurotrophic factor receptor [Source:HGNC Symbol;Acc:HGNC:2170]
SERPINA11	ENSG00000186910	rs72631635	14	94455724	T	G	0.16187	-0.2965	0.011076	7.36e-158	serpin family A member 11 [Source:HGNC Symbol;Acc:HGNC:19193]
DCXR	ENSG00000169738	rs12948284	17	82040555	G	A	0.49229	-0.0908	0.008208	1.92e-28	dicarbonyl and L-xylulose reductase [Source:HGNC Symbol;Acc:HGNC:18985]
INHBC	ENSG00000175189	rs3809114	12	57454856	A	G	0.40986	-0.0807	0.008435	1.1e-21	inhibin subunit beta C [Source:HGNC Symbol;Acc:HGNC:6068]
INHBC	ENSG00000175189	rs3809114	12	57454856	A	G	0.40986	-0.6869	0.004396	0	inhibin subunit beta C [Source:HGNC Symbol;Acc:HGNC:6068]
C1orf198	ENSG00000119280	rs56148170	1	230872285	G	A	0.12962	0.1438	0.011993	3.99e-33	chromosome 1 open reading frame 198 [Source:HGNC Symbol;Acc:HGNC:25900]
ACAP2	ENSG00000114331	rs9859822	3	195445720	G	A	0.25274	-0.0533	0.009063	4.07e-09	ArfGAP with coiled-coil, ankyrin repeat and PH domains 2 [Source:HGNC Symbol;Acc:HGNC:16469]
BDH2	ENSG00000164039	rs2711897	4	103102410	T	C	0.387	0.201	0.008038	5.19e-138	3-hydroxybutyrate dehydrogenase 2 [Source:HGNC Symbol;Acc:HGNC:32389]
OLFM2	ENSG00000105088	rs8099922	19	9939030	G	A	0.31952	-0.3635	0.006914	0	olfactomedin 2 [Source:HGNC Symbol;Acc:HGNC:17189]
TGM2	ENSG00000198959	rs742413	20	38169085	TT	CT	0.35415	0.1802	0.008247	7.63e-106	transglutaminase 2 [Source:HGNC Symbol;Acc:HGNC:11778]
TWSG1	ENSG00000128791	rs62087497	18	9404821	A	G	0.08348	0.1735	0.014821	1.18e-31	twisted gastrulation BMP signaling modulator 1 [Source:HGNC Symbol;Acc:HGNC:12429]
FAHD1	ENSG00000180185	rs112311350	16	1842606	G	A	0.15559	0.2186	0.011183	4.35e-85	fumarylacetoacetate hydrolase domain containing 1 [Source:HGNC Symbol;Acc:HGNC:14169]
HAPLN1	ENSG00000145681	rs10039191	5	83723226	G	C	0.33474	0.1098	0.008527	6.14e-38	hyaluronan and proteoglycan link protein 1 [Source:HGNC Symbol;Acc:HGNC:2380]
LMAN2	ENSG00000169223	rs7713145	5	177354203	AAAAAAAAAAG	AAAAAGAAAAG	0.37642	0.0974	0.008533	3.53e-30	lectin, mannose binding 2 [Source:HGNC Symbol;Acc:HGNC:16986]
CLMP	ENSG00000166250	rs7946718	11	123197533	G	A	0.4079	0.2113	0.008322	3.12e-142	CXADR like membrane protein [Source:HGNC Symbol;Acc:HGNC:24039]
CHST15	ENSG00000182022	rs6588740	10	124095824	T	C	0.27369	0.0987	0.009134	3.25e-27	carbohydrate sulfotransferase 15 [Source:HGNC Symbol;Acc:HGNC:18137]
GGPS1	ENSG00000152904	rs7534175	1	235346698	G	A	0.13429	0.1288	0.01168	2.83e-28	geranylgeranyl diphosphate synthase 1 [Source:HGNC Symbol;Acc:HGNC:4249]
HEBP1	ENSG00000013583	rs3825272	12	13002405	A	C	0.42458	0.2012	0.00848	1.92e-124	heme binding protein 1 [Source:HGNC Symbol;Acc:HGNC:17176]
MBL2	ENSG00000165471	rs16933417	10	52774837	T	C	0.25215	0.487	0.005876	0	mannose binding lectin 2 [Source:HGNC Symbol;Acc:HGNC:6922]
HEXIM2	ENSG00000168517	rs4792867	17	45172077	T	C	0.29387	0.0907	0.008757	3.85e-25	HEXIM P-TEFb complex subunit 2 [Source:HGNC Symbol;Acc:HGNC:28591]
ATRN	ENSG00000088812	rs75361202	20	3653102	T	G	0.06217	-0.3977	0.017569	1.92e-113	attractin [Source:HGNC Symbol;Acc:HGNC:885]
MATN4	ENSG00000124159	rs9784191	20	45310450	G	A	0.2551	-0.2493	0.00923	1.14e-160	matrilin 4 [Source:HGNC Symbol;Acc:HGNC:6910]
STX7	ENSG00000079950	rs73000806	6	132515098	G	A	0.1957	0.1273	0.01005	9.09e-37	syntaxin 7 [Source:HGNC Symbol;Acc:HGNC:11442]
SOD3	ENSG00000109610	rs2695234	4	24802616	G	A	0.07858	-0.5368	0.015862	4.7e-251	superoxide dismutase 3 [Source:HGNC Symbol;Acc:HGNC:11181]
GUCA2B	ENSG00000044012	rs11210603	1	42157419	A	G	0.09173	0.1694	0.01381	1.38e-34	guanylate cyclase activator 2B [Source:HGNC Symbol;Acc:HGNC:4683]
FKBP4	ENSG00000004478	rs11062363	12	2806950	TCCGGA	TCCAGA	0.06799	-0.15	0.016526	1.12e-19	FKBP prolyl isomerase 4 [Source:HGNC Symbol;Acc:HGNC:3720]
CTSF	ENSG00000174080	rs1791679	11	66570403	A	C	0.30466	0.1843	0.008743	1.21e-98	cathepsin F [Source:HGNC Symbol;Acc:HGNC:2531]
COL6A1	ENSG00000142156	rs113107188	21	46006478	T	C	0.01741	-0.7713	0.032547	3.76e-124	collagen type VI alpha 1 chain [Source:HGNC Symbol;Acc:HGNC:2211]
SPINK2	ENSG00000128040	rs11941268	4	56823077	T	C	0.02611	0.807	0.025237	2.31e-224	serine peptidase inhibitor Kazal type 2 [Source:HGNC Symbol;Acc:HGNC:11245]
CFL2	ENSG00000165410	rs6571678	14	34716139	G	A	0.14396	0.1538	0.0111	1.18e-43	cofilin 2 [Source:HGNC Symbol;Acc:HGNC:1875]
FETUB	ENSG00000090512	rs76908507	3	186654444	A	G	0.04086	0.5132	0.021019	1.15e-131	fetuin B [Source:HGNC Symbol;Acc:HGNC:3658]
SERPINB5	ENSG00000206075	rs2124289	18	63506267	A	G	0.35719	0.1251	0.008365	1.44e-50	serpin family B member 5 [Source:HGNC Symbol;Acc:HGNC:8949]
IL7R	ENSG00000168685	rs10058572	5	35880754	TTTTTGTTTGTTTGTTTGTTTGT	TGTTTGTTTGTTTGTTTGTTTGT	0.34653	-0.0794	0.008314	1.29e-21	interleukin 7 receptor [Source:HGNC Symbol;Acc:HGNC:6024]
CBR1	ENSG00000159228	rs16993864	21	36074301	A	C	0.02638	-0.9106	0.024356	6.44e-306	carbonyl reductase 1 [Source:HGNC Symbol;Acc:HGNC:1548]
FIS1	ENSG00000214253	rs75487681	7	101253420	T	A	0.05897	-0.3207	0.016818	4.62e-81	fission, mitochondrial 1 [Source:HGNC Symbol;Acc:HGNC:21689]
GMPR	ENSG00000137198	rs180020	6	16296593	G	A	0.22159	0.3972	0.00621	0	guanosine monophosphate reductase [Source:HGNC Symbol;Acc:HGNC:4376]
TPP1	ENSG00000166340	rs3758978	11	6620437	G	C	0.41111	0.1352	0.008331	3.16e-59	tripeptidyl peptidase 1 [Source:HGNC Symbol;Acc:HGNC:2073]
CRABP2	ENSG00000143320	rs3806412	1	156706761	T	G	0.42605	0.2938	0.008302	2.5e-274	cellular retinoic acid binding protein 2 [Source:HGNC Symbol;Acc:HGNC:2339]
SCGB3A1	ENSG00000161055	rs307803	5	180592395	C	T	0.38443	0.1204	0.008317	1.71e-47	secretoglobin family 3A member 1 [Source:HGNC Symbol;Acc:HGNC:18384]
OLFM2	ENSG00000105088	rs74178184	19	9937353	A	G	0.22135	-0.2676	0.01033	5.66e-148	olfactomedin 2 [Source:HGNC Symbol;Acc:HGNC:17189]
MVD	ENSG00000167508	rs3812950	16	88663994	G	C	0.1898	0.0557	0.010084	3.33e-08	mevalonate diphosphate decarboxylase [Source:HGNC Symbol;Acc:HGNC:7529]
RRM2B	ENSG00000048392	rs2853231	8	102239769	A	G	0.26183	-0.0703	0.009141	1.47e-14	ribonucleotide reductase regulatory TP53 inducible subunit M2B [Source:HGNC Symbol;Acc:HGNC:17296]
MMP1	ENSG00000196611	rs1144393	11	102798678	C	T	0.35188	0.3779	0.006269	0	matrix metallopeptidase 1 [Source:HGNC Symbol;Acc:HGNC:7155]
SDF2L1	ENSG00000128228	rs8137888	22	21644760	T	C	0.00692	0.3264	0.048184	1.25e-11	stromal cell derived factor 2 like 1 [Source:HGNC Symbol;Acc:HGNC:10676]
ITIH5	ENSG00000123243	rs12761343	10	7667407	G	C	0.34429	0.341	0.00918	5.26e-302	inter-alpha-trypsin inhibitor heavy chain 5 [Source:HGNC Symbol;Acc:HGNC:21449]
CD177	ENSG00000204936	rs4803617	19	43363506	A	G	0.33054	0.3659	0.00523	0	CD177 molecule [Source:HGNC Symbol;Acc:HGNC:30072]
FJX1	ENSG00000179431	rs474415	11	35621175	A	G	0.37824	0.107	0.008485	1.87e-36	four-jointed box kinase 1 [Source:HGNC Symbol;Acc:HGNC:17166]
MYOC	ENSG00000034971	rs1490185	1	171652996	A	G	0.08241	-0.4894	0.014981	4.33e-234	myocilin [Source:HGNC Symbol;Acc:HGNC:7610]
CHL1	ENSG00000134121	rs6442833	3	409724	G	A	0.02639	0.1733	0.026022	2.74e-11	cell adhesion molecule L1 like [Source:HGNC Symbol;Acc:HGNC:1939]
GCLM	ENSG00000023909	rs41303970	1	93909753	A	G	0.20301	0.0984	0.010019	9.14e-23	glutamate-cysteine ligase modifier subunit [Source:HGNC Symbol;Acc:HGNC:4312]
CD14	ENSG00000170458	rs5744454	5	140633982	G	T	0.30745	-0.2387	0.008824	3.58e-161	CD14 molecule [Source:HGNC Symbol;Acc:HGNC:1628]
CD14	ENSG00000170458	rs5744454	5	140633982	G	T	0.30745	-0.1895	0.008721	1.07e-104	CD14 molecule [Source:HGNC Symbol;Acc:HGNC:1628]
NPPB	ENSG00000120937	rs198389	1	11859214	G	A	0.39969	0.0904	0.008033	2.21e-29	natriuretic peptide B [Source:HGNC Symbol;Acc:HGNC:7940]
NPPB	ENSG00000120937	rs198389	1	11859214	G	A	0.39969	0.2592	0.008263	5.69e-216	natriuretic peptide B [Source:HGNC Symbol;Acc:HGNC:7940]
APOL3	ENSG00000128284	rs132661	22	36166386	G	A	0.38951	0.1891	0.008861	4.79e-101	apolipoprotein L3 [Source:HGNC Symbol;Acc:HGNC:14868]
SFRP1	ENSG00000104332	rs72643819	8	41309674	T	G	0.41814	-0.1577	0.008493	5.87e-77	secreted frizzled related protein 1 [Source:HGNC Symbol;Acc:HGNC:10776]
CTSS	ENSG00000163131	rs72704620	1	150766120	A	G	0.08298	0.1827	0.014767	3.68e-35	cathepsin S [Source:HGNC Symbol;Acc:HGNC:2545]
MMP7	ENSG00000137673	rs11568819	11	102530902	A	G	0.0663	0.5694	0.016823	4.14e-251	matrix metallopeptidase 7 [Source:HGNC Symbol;Acc:HGNC:7174]
MPO	ENSG00000005381	rs34097845	17	58281068	T	C	0.0566	-0.5179	0.018241	2.49e-177	myeloperoxidase [Source:HGNC Symbol;Acc:HGNC:7218]
PCBD1	ENSG00000166228	rs2630336	10	70888665	T	G	0.37204	-0.1228	0.008332	3.62e-49	pterin-4 alpha-carbinolamine dehydratase 1 [Source:HGNC Symbol;Acc:HGNC:8646]
GNPDA1	ENSG00000113552	rs7730740	5	142013141	CGGAGGAGTTC	TGGAGGAGTTC	0.18602	0.1777	0.010369	7.87e-66	glucosamine-6-phosphate deaminase 1 [Source:HGNC Symbol;Acc:HGNC:4417]
IGLL1	ENSG00000128322	rs9624216	22	23580365	A	G	0.09707	-0.6045	0.010409	0	immunoglobulin lambda like polypeptide 1 [Source:HGNC Symbol;Acc:HGNC:5870]
STARD5	ENSG00000172345	rs4392019	15	81324218	T	C	0.01382	0.7511	0.034117	2.04e-107	StAR related lipid transfer domain containing 5 [Source:HGNC Symbol;Acc:HGNC:18065]
APCS	ENSG00000132703	rs28383573	1	159588882	T	G	0.13897	0.232	0.011941	4.34e-84	amyloid P component, serum [Source:HGNC Symbol;Acc:HGNC:584]
FAM3D	ENSG00000198643	rs73836302	3	58666835	T	A	0.03853	-0.4511	0.020801	2.73e-104	FAM3 metabolism regulating signaling molecule D [Source:HGNC Symbol;Acc:HGNC:18665]
UXS1	ENSG00000115652	rs78870678	2	106194295	ACAATGCGCGGCGGCGTCGGCGGCAGCGGCCCC	ACAATGCGCGGCGGCGGCGGCGGCAGCGGCCCC	0.10832	0.1674	0.013035	9.55e-38	UDP-glucuronate decarboxylase 1 [Source:HGNC Symbol;Acc:HGNC:17729]
AMIGO2	ENSG00000139211	rs79609374	12	47079943	G	A	0.2848	-0.1032	0.009145	1.55e-29	adhesion molecule with Ig like domain 2 [Source:HGNC Symbol;Acc:HGNC:24073]
ALDOC	ENSG00000109107	rs141921160	17	28576910	T	C	0.01035	-0.6133	0.038951	7.37e-56	aldolase, fructose-bisphosphate C [Source:HGNC Symbol;Acc:HGNC:418]
PPA2	ENSG00000138777	rs4699179	4	105474024	A	G	0.26466	0.1054	0.009075	3.5e-31	inorganic pyrophosphatase 2 [Source:HGNC Symbol;Acc:HGNC:28883]
RETN	ENSG00000104918	rs3745368	19	7670411	A	G	0.03859	-0.6658	0.022532	6.63e-192	resistin [Source:HGNC Symbol;Acc:HGNC:20389]
ECHS1	ENSG00000127884	rs10466126	10	133373302	G	A	0.25271	-0.0586	0.009042	9.1e-11	enoyl-CoA hydratase, short chain 1 [Source:HGNC Symbol;Acc:HGNC:3151]
TNFRSF21	ENSG00000146072	rs6458555	6	47309833	A	G	0.35173	0.1141	0.008595	3.23e-40	TNF receptor superfamily member 21 [Source:HGNC Symbol;Acc:HGNC:13469]
PIANP	ENSG00000139200	rs11064321	12	6700730	C	G	0.39503	0.1718	0.008146	1e-98	PILR alpha associated neural protein [Source:HGNC Symbol;Acc:HGNC:25338]
JAG1	ENSG00000101384	rs1051412	20	10673914	AC	AA	0.4442	0.0452	0.008159	3.03e-08	jagged canonical Notch ligand 1 [Source:HGNC Symbol;Acc:HGNC:6188]
ASPRV1	ENSG00000244617	rs3796097	2	69961532	CTCGAAGCAGAGCGGGGA	CTCGAAGCAGAGTGGGGA	0.44088	0.0649	0.008107	1.2e-15	aspartic peptidase retroviral like 1 [Source:HGNC Symbol;Acc:HGNC:26321]
CHI3L1	ENSG00000133048	rs7515776	1	203186575	T	A	0.14113	0.8981	0.008131	0	chitinase 3 like 1 [Source:HGNC Symbol;Acc:HGNC:1932]
CDCP1	ENSG00000163814	rs2276862	3	45146293	G	C	0.17419	-0.2934	0.010682	4.47e-166	CUB domain containing protein 1 [Source:HGNC Symbol;Acc:HGNC:24357]
KLK7	ENSG00000169035	rs1624358	19	50983919	G	T	0.08535	0.5287	0.015174	5.71e-266	kallikrein related peptidase 7 [Source:HGNC Symbol;Acc:HGNC:6368]
MMP1	ENSG00000196611	rs470358	11	102797971	C	T	0.35849	-0.1314	0.00895	8.38e-49	matrix metallopeptidase 1 [Source:HGNC Symbol;Acc:HGNC:7155]
BTC	ENSG00000174808	rs28549760	4	74794307	C	A	0.09469	-0.2084	0.013673	1.86e-52	betacellulin [Source:HGNC Symbol;Acc:HGNC:1121]
SEMA4A	ENSG00000196189	rs7695	1	156177535	C	T	0.37641	0.1667	0.008701	8.29e-82	semaphorin 4A [Source:HGNC Symbol;Acc:HGNC:10729]
TSTD1	ENSG00000215845	rs10908821	1	161038745	G	C	0.10261	0.4921	0.013328	2.08e-298	thiosulfate sulfurtransferase like domain containing 1 [Source:HGNC Symbol;Acc:HGNC:35410]
CXCL9	ENSG00000138755	rs2276886	4	76007275	T	C	0.21191	-0.075	0.009672	8.87e-15	C-X-C motif chemokine ligand 9 [Source:HGNC Symbol;Acc:HGNC:7098]
ATP1B2	ENSG00000129244	rs1050541	17	7657517	G	T	0.41141	-0.1178	0.008638	2.4e-42	ATPase Na+/K+ transporting subunit beta 2 [Source:HGNC Symbol;Acc:HGNC:805]
RRM2B	ENSG00000048392	rs1037699	8	102238702	T	C	0.07346	0.2723	0.015122	1.74e-72	ribonucleotide reductase regulatory TP53 inducible subunit M2B [Source:HGNC Symbol;Acc:HGNC:17296]
WFDC2	ENSG00000101443	rs2272953	20	45481252	C	T	0.07783	-0.1072	0.015087	1.2e-12	WAP four-disulfide core domain 2 [Source:HGNC Symbol;Acc:HGNC:15939]
MPPED2	ENSG00000066382	rs11031140	11	30586586	A	G	0.17848	-0.1597	0.01039	2.59e-53	metallophosphoesterase domain containing 2 [Source:HGNC Symbol;Acc:HGNC:1180]
LGALS3BP	ENSG00000108679	rs60653700	17	78979651	T	C	0.0173	0.5795	0.033431	2.61e-67	galectin 3 binding protein [Source:HGNC Symbol;Acc:HGNC:6564]
F2	ENSG00000180210	rs3136516	11	46739206	A	G	0.43793	-0.1125	0.008384	4.72e-41	coagulation factor II, thrombin [Source:HGNC Symbol;Acc:HGNC:3535]
SDF2L1	ENSG00000128228	rs73166641	22	21643991	A	G	0.01207	0.2321	0.036586	2.24e-10	stromal cell derived factor 2 like 1 [Source:HGNC Symbol;Acc:HGNC:10676]
ISG15	ENSG00000187608	rs1921	1	1014228	A	G	0.45719	0.3075	0.00698	0	ISG15 ubiquitin like modifier [Source:HGNC Symbol;Acc:HGNC:4053]
FN1	ENSG00000115414	rs1250259	2	215435759	A	T	0.3267	0.157	0.008241	6.31e-81	fibronectin 1 [Source:HGNC Symbol;Acc:HGNC:3778]
TSG101	ENSG00000074319	rs1395319	11	18526636	G	T	0.32694	0.1473	0.008558	2.14e-66	tumor susceptibility 101 [Source:HGNC Symbol;Acc:HGNC:15971]
FCRLB	ENSG00000162746	rs12044611	1	161727757	C	T	0.10294	0.5772	0.01134	0	Fc receptor like B [Source:HGNC Symbol;Acc:HGNC:26431]
PLA2G12B	ENSG00000138308	rs3829126	10	72954419	T	G	0.09779	-0.1494	0.013719	1.28e-27	phospholipase A2 group XIIB [Source:HGNC Symbol;Acc:HGNC:18555]
C6	ENSG00000039537	rs436077	5	41260998	AAGACG	AAGACA	0.07752	0.2848	0.01524	6.27e-78	complement C6 [Source:HGNC Symbol;Acc:HGNC:1339]
ACAA1	ENSG00000060971	rs7625290	3	38136799	G	T	0.04447	-0.1782	0.019491	6.1e-20	acetyl-CoA acyltransferase 1 [Source:HGNC Symbol;Acc:HGNC:82]
FETUB	ENSG00000090512	rs116329575	3	186652684	T	C	0.02686	0.1998	0.025709	7.76e-15	fetuin B [Source:HGNC Symbol;Acc:HGNC:3658]
UNC5B	ENSG00000107731	rs12262480	10	71302392	C	A	0.09498	0.1886	0.014025	3.18e-41	unc-5 netrin receptor B [Source:HGNC Symbol;Acc:HGNC:12568]
SAR1A	ENSG00000079332	rs870801	10	70169990	A	C	0.3952	0.1499	0.008296	5.58e-73	secretion associated Ras related GTPase 1A [Source:HGNC Symbol;Acc:HGNC:10534]
RBP4	ENSG00000138207	rs10882283	10	93601207	C	A	0.35748	-0.0855	0.008568	1.89e-23	retinol binding protein 4 [Source:HGNC Symbol;Acc:HGNC:9922]
GFRAL	ENSG00000187871	rs12529201	6	55401924	T	C	0.26484	-0.1457	0.009117	1.75e-57	GDNF family receptor alpha like [Source:HGNC Symbol;Acc:HGNC:32789]
CPN2	ENSG00000178772	rs9845935	3	194350725	G	A	0.41498	0.1203	0.00863	3.62e-44	carboxypeptidase N subunit 2 [Source:HGNC Symbol;Acc:HGNC:2313]
FN1	ENSG00000115414	rs1250258	2	215435462	T	C	0.32665	0.176	0.008192	2.16e-102	fibronectin 1 [Source:HGNC Symbol;Acc:HGNC:3778]
TGM3	ENSG00000125780	rs214830	20	2340459	C	G	0.30725	0.3604	0.007466	0	transglutaminase 3 [Source:HGNC Symbol;Acc:HGNC:11779]
PIP	ENSG00000159763	rs73170678	7	143139110	T	A	0.13752	0.5985	0.009054	0	prolactin induced protein [Source:HGNC Symbol;Acc:HGNC:8993]
KNG1	ENSG00000113889	rs76438938	3	186743735	T	C	0.02321	-0.711	0.026822	7.81e-155	kininogen 1 [Source:HGNC Symbol;Acc:HGNC:6383]
IFNLR1	ENSG00000185436	rs139958347	1	24187233	C	G	0.04778	-0.4386	0.018864	1.4e-119	interferon lambda receptor 1 [Source:HGNC Symbol;Acc:HGNC:18584]
PXDN	ENSG00000130508	rs73182757	2	1744125	G	A	0.28172	0.1467	0.009093	1.47e-58	peroxidasin [Source:HGNC Symbol;Acc:HGNC:14966]
PEAR1	ENSG00000187800	rs4661012	1	156915699	G	T	0.3625	-0.191	0.008551	1.68e-110	platelet endothelial aggregation receptor 1 [Source:HGNC Symbol;Acc:HGNC:33631]
GLRX2	ENSG00000023572	rs148212596	1	193105381	G	A	0.0324	0.7681	0.022642	2.99e-252	glutaredoxin 2 [Source:HGNC Symbol;Acc:HGNC:16065]
SMPD1	ENSG00000166311	rs1050239	11	6394233	A	G	0.28992	-0.3608	0.006687	0	sphingomyelin phosphodiesterase 1 [Source:HGNC Symbol;Acc:HGNC:11120]
MAPK12	ENSG00000188130	rs3817818	22	50260902	G	C	0.42745	-0.2159	0.008187	3.02e-153	mitogen-activated protein kinase 12 [Source:HGNC Symbol;Acc:HGNC:6874]
NMB	ENSG00000197696	rs2175567	15	84657715	C	G	0.26191	-0.1262	0.009098	9.45e-44	neuromedin B [Source:HGNC Symbol;Acc:HGNC:7842]
MFGE8	ENSG00000140545	rs34239095	15	88912537	G	C	0.28203	0.2578	0.00904	6.76e-179	milk fat globule EGF and factor V/VIII domain containing [Source:HGNC Symbol;Acc:HGNC:7036]
MMP10	ENSG00000166670	rs486055	11	102779693	T	C	0.16549	-0.3796	0.011153	6.36e-254	matrix metallopeptidase 10 [Source:HGNC Symbol;Acc:HGNC:7156]
FASN	ENSG00000169710	rs62078747	17	82097330	G	C	0.39214	-0.1535	0.008382	6.45e-75	fatty acid synthase [Source:HGNC Symbol;Acc:HGNC:3594]
THYN1	ENSG00000151500	rs12278812	11	134252402	C	A	0.20778	-0.0627	0.009721	1.12e-10	thymocyte nuclear protein 1 [Source:HGNC Symbol;Acc:HGNC:29560]
SCO2	ENSG00000284194	rs74479613	22	50525476	T	C	0.08871	-0.1597	0.013843	8.65e-31	synthesis of cytochrome C oxidase 2 [Source:HGNC Symbol;Acc:HGNC:10604]
QPCTL	ENSG00000011478	rs17850756	19	45703004	A	G	0.27928	-0.2941	0.009215	1.7e-223	glutaminyl-peptide cyclotransferase like [Source:HGNC Symbol;Acc:HGNC:25952]
PGP	ENSG00000184207	rs116977380	16	2213835	T	C	0.03756	0.4767	0.021505	7.19e-109	phosphoglycolate phosphatase [Source:HGNC Symbol;Acc:HGNC:8909]
COL18A1	ENSG00000182871	rs17004785	21	45512704	C	G	0.0837	-0.155	0.014736	7.1e-26	collagen type XVIII alpha 1 chain [Source:HGNC Symbol;Acc:HGNC:2195]
RBP1	ENSG00000114115	rs2071387	3	139538761	G	A	0.20571	0.0901	0.009768	2.86e-20	retinol binding protein 1 [Source:HGNC Symbol;Acc:HGNC:9919]
CRYBB1	ENSG00000100122	rs4822754	22	26616930	G	A	0.39328	-0.1728	0.008431	2.38e-93	crystallin beta B1 [Source:HGNC Symbol;Acc:HGNC:2397]
IGFALS	ENSG00000099769	rs35391516	16	1793815	A	G	0.08526	0.2104	0.014761	4.26e-46	insulin like growth factor binding protein acid labile subunit [Source:HGNC Symbol;Acc:HGNC:5468]
PILRA	ENSG00000085514	rs62482204	7	100398887	A	G	0.01703	0.8826	0.03042	4.39e-185	paired immunoglobin like type 2 receptor alpha [Source:HGNC Symbol;Acc:HGNC:20396]
NDRG3	ENSG00000101079	rs111279459	20	36744874	C	T	0.01785	0.3248	0.029635	5.95e-28	NDRG family member 3 [Source:HGNC Symbol;Acc:HGNC:14462]
MFAP4	ENSG00000166482	rs139356332	17	19385973	C	G	0.02455	-0.6543	0.02692	1.72e-130	microfibril associated protein 4 [Source:HGNC Symbol;Acc:HGNC:7035]
CRISPLD2	ENSG00000103196	rs75567869	16	84919483	G	A	0.03522	0.1655	0.023125	8.26e-13	cysteine rich secretory protein LCCL domain containing 2 [Source:HGNC Symbol;Acc:HGNC:25248]
CRP	ENSG00000132693	rs1130864	1	159713301	A	G	0.32621	0.1289	0.008781	8.69e-49	C-reactive protein [Source:HGNC Symbol;Acc:HGNC:2367]
GLTPD2	ENSG00000182327	rs2304969	17	4789264	T	G	0.14714	-0.217	0.011846	5.97e-75	glycolipid transfer protein domain containing 2 [Source:HGNC Symbol;Acc:HGNC:33756]
OVCA2	ENSG00000262664	rs145234879	17	2042060	A	C	0.00891	0.4066	0.043483	8.71e-21	OVCA2 serine hydrolase domain containing [Source:HGNC Symbol;Acc:HGNC:24203]
FKBP7	ENSG00000079150	rs6704545	2	178477226	A	G	0.22795	0.3023	0.009387	1.48e-227	FKBP prolyl isomerase 7 [Source:HGNC Symbol;Acc:HGNC:3723]
KRT5	ENSG00000186081	rs641621	12	52519122	T	G	0.2322	-0.1558	0.009418	1.81e-61	keratin 5 [Source:HGNC Symbol;Acc:HGNC:6442]
SEMA3E	ENSG00000170381	rs118126619	7	83647552	G	T	0.02512	0.5737	0.025669	1.22e-110	semaphorin 3E [Source:HGNC Symbol;Acc:HGNC:10727]
CNTN4	ENSG00000144619	rs163352	3	3056357	C	G	0.19895	-0.2871	0.010793	6.86e-156	contactin 4 [Source:HGNC Symbol;Acc:HGNC:2174]
TNFSF8	ENSG00000106952	rs1006026	9	114928990	G	A	0.45689	-0.1372	0.008187	4.84e-63	TNF superfamily member 8 [Source:HGNC Symbol;Acc:HGNC:11938]
C1QTNF5	ENSG00000223953	rs9640	11	119339269	A	T	0.13479	0.2796	0.012133	1.65e-117	C1q and TNF related 5 [Source:HGNC Symbol;Acc:HGNC:14344]
ARSA	ENSG00000100299	rs6151419	22	50626486	GA	GG	0.13719	-0.105	0.011349	2.2e-20	arylsulfatase A [Source:HGNC Symbol;Acc:HGNC:713]
TREM2	ENSG00000095970	rs143332484	6	41161469	T	C	0.00868	-1.4387	0.041988	2.61e-257	triggering receptor expressed on myeloid cells 2 [Source:HGNC Symbol;Acc:HGNC:17761]
DNAJC27	ENSG00000115137	rs80098057	2	24970202	C	T	0.1145	0.0675	0.012288	3.94e-08	DnaJ heat shock protein family (Hsp40) member C27 [Source:HGNC Symbol;Acc:HGNC:30290]
CETN3	ENSG00000153140	rs4873	5	90407824	G	C	0.28903	-0.0794	0.008817	2.14e-19	centrin 3 [Source:HGNC Symbol;Acc:HGNC:1868]
HNRNPAB	ENSG00000197451	rs1059367	5	178209198	T	C	0.07965	-0.1255	0.014933	4.32e-17	heterogeneous nuclear ribonucleoprotein A/B [Source:HGNC Symbol;Acc:HGNC:5034]
CTSD	ENSG00000117984	rs55861089	11	1762527	G	A	0.11351	-0.3255	0.012803	1.39e-142	cathepsin D [Source:HGNC Symbol;Acc:HGNC:2529]
DPT	ENSG00000143196	rs761519	1	168727116	A	T	0.46571	0.318	0.006614	0	dermatopontin [Source:HGNC Symbol;Acc:HGNC:3011]
PF4V1	ENSG00000109272	rs872914	4	73852384	A	G	0.28935	-0.3223	0.008732	3.09e-298	platelet factor 4 variant 1 [Source:HGNC Symbol;Acc:HGNC:8862]
F10	ENSG00000126218	rs5960	13	113147423	T	C	0.10971	0.1722	0.01329	2.15e-38	coagulation factor X [Source:HGNC Symbol;Acc:HGNC:3528]
DSC2	ENSG00000134755	rs1658125	18	31100408	G	A	0.16593	-0.2078	0.010961	3.75e-80	desmocollin 2 [Source:HGNC Symbol;Acc:HGNC:3036]
SFTPB	ENSG00000168878	rs1130866	2	85666618	A	G	0.47918	-0.3953	0.006683	0	surfactant protein B [Source:HGNC Symbol;Acc:HGNC:10801]
ACP6	ENSG00000162836	rs74125744	1	147668399	G	T	0.06474	-0.6251	0.016931	2.09e-298	acid phosphatase 6, lysophosphatidic [Source:HGNC Symbol;Acc:HGNC:29609]
EVA1C	ENSG00000166979	rs34028712	21	32513268	C	T	0.41258	0.0694	0.008052	6.76e-18	eva-1 homolog C [Source:HGNC Symbol;Acc:HGNC:13239]
AP1G2	ENSG00000213983	rs140983547	14	23565870	T	C	0.01017	-0.6016	0.04231	7.01e-46	adaptor related protein complex 1 subunit gamma 2 [Source:HGNC Symbol;Acc:HGNC:556]
PDLIM4	ENSG00000131435	rs2292260	5	132271243	A	G	0.07367	-0.2589	0.015087	5.22e-66	PDZ and LIM domain 4 [Source:HGNC Symbol;Acc:HGNC:16501]
FCRL6	ENSG00000181036	rs11585836	1	159814043	C	T	0.17977	-0.1527	0.010533	1.26e-47	Fc receptor like 6 [Source:HGNC Symbol;Acc:HGNC:31910]
IL16	ENSG00000172349	rs4778640	15	81311790	G	A	0.0281	-0.9998	0.019459	0	interleukin 16 [Source:HGNC Symbol;Acc:HGNC:5980]
ANXA5	ENSG00000164111	rs9995591	4	121694605	A	G	0.06845	0.2632	0.015567	3.97e-64	annexin A5 [Source:HGNC Symbol;Acc:HGNC:543]
MGAT2	ENSG00000168282	rs7519	14	49621035	C	T	0.45146	0.131	0.008044	1.26e-59	alpha-1,6-mannosyl-glycoprotein 2-beta-N-acetylglucosaminyltransferase [Source:HGNC Symbol;Acc:HGNC:7045]
RTP4	ENSG00000136514	rs111806152	3	187369625	G	A	0.23581	0.2779	0.009383	9.23e-193	receptor transporter protein 4 [Source:HGNC Symbol;Acc:HGNC:23992]
S100A4	ENSG00000196154	rs41265162	1	153547662	T	C	0.04463	0.2134	0.019763	3.52e-27	S100 calcium binding protein A4 [Source:HGNC Symbol;Acc:HGNC:10494]
QDPR	ENSG00000151552	rs3822233	4	17509724	A	G	0.27499	-0.3944	0.007528	0	quinoid dihydropteridine reductase [Source:HGNC Symbol;Acc:HGNC:9752]
PKP2	ENSG00000057294	rs56969496	12	32894274	G	A	0.07403	0.0898	0.015282	4.2e-09	plakophilin 2 [Source:HGNC Symbol;Acc:HGNC:9024]
LAG3	ENSG00000089692	rs3782735	12	6775910	A	G	0.38274	0.1291	0.008523	7.85e-52	lymphocyte activating 3 [Source:HGNC Symbol;Acc:HGNC:6476]
ENPP7	ENSG00000182156	rs35645920	17	79739645	A	G	0.0502	0.7404	0.020191	2.29e-294	ectonucleotide pyrophosphatase/phosphodiesterase 7 [Source:HGNC Symbol;Acc:HGNC:23764]
FGFR1	ENSG00000077782	rs62505473	8	38466247	G	C	0.4152	0.0936	0.008329	2.65e-29	fibroblast growth factor receptor 1 [Source:HGNC Symbol;Acc:HGNC:3688]
SECTM1	ENSG00000141574	rs4789763	17	82331408	G	A	0.48038	0.1848	0.008118	1.01e-114	secreted and transmembrane 1 [Source:HGNC Symbol;Acc:HGNC:10707]
QSOX2	ENSG00000165661	rs7038554	9	136243135	G	A	0.33487	-0.0886	0.009296	1.55e-21	quiescin sulfhydryl oxidase 2 [Source:HGNC Symbol;Acc:HGNC:30249]
PPT1	ENSG00000131238	rs4660386	1	40094562	C	T	0.29946	-0.1574	0.00879	1.05e-71	palmitoyl-protein thioesterase 1 [Source:HGNC Symbol;Acc:HGNC:9325]
OAF	ENSG00000184232	rs117554512	11	120227620	T	C	0.091	0.5263	0.014504	2.74e-288	out at first homolog [Source:HGNC Symbol;Acc:HGNC:28752]
UROD	ENSG00000126088	rs12749939	1	45012761	T	C	0.28789	-0.2709	0.008624	1.43e-216	uroporphyrinogen decarboxylase [Source:HGNC Symbol;Acc:HGNC:12591]
CPXM1	ENSG00000088882	rs2073130	20	2797813	A	G	0.1032	-0.4622	0.01361	8.63e-253	carboxypeptidase X, M14 family member 1 [Source:HGNC Symbol;Acc:HGNC:15771]
PKDCC	ENSG00000162878	rs11902166	2	42055689	A	C	0.24839	0.0802	0.009357	1.03e-17	protein kinase domain containing, cytoplasmic [Source:HGNC Symbol;Acc:HGNC:25123]
ICOSLG	ENSG00000160223	rs56124762	21	44238591	G	A	0.25396	-0.0798	0.009203	4.28e-18	inducible T cell costimulator ligand [Source:HGNC Symbol;Acc:HGNC:17087]
FGFBP3	ENSG00000174721	rs11186737	10	91906592	T	C	0.26326	-0.2914	0.009057	4.15e-227	fibroblast growth factor binding protein 3 [Source:HGNC Symbol;Acc:HGNC:23428]
SPOCK2	ENSG00000107742	rs1245548	10	72086126	A	G	0.45859	0.1888	0.008221	1.01e-116	SPARC (osteonectin), cwcv and kazal like domains proteoglycan 2 [Source:HGNC Symbol;Acc:HGNC:13564]
PELO	ENSG00000152684	rs1499280	5	52801055	A	C	0.09002	0.079	0.013818	1.08e-08	pelota mRNA surveillance and ribosome rescue factor [Source:HGNC Symbol;Acc:HGNC:8829]
CD7	ENSG00000173762	rs3176831	17	82314615	T	C	0.04122	-0.4495	0.019569	9.29e-117	CD7 molecule [Source:HGNC Symbol;Acc:HGNC:1695]
CREB3L4	ENSG00000143578	rs6671362	1	153971312	G	A	0.45722	0.1992	0.008016	2.64e-136	cAMP responsive element binding protein 3 like 4 [Source:HGNC Symbol;Acc:HGNC:18854]
HDHD3	ENSG00000119431	rs1043836	9	113373918	T	C	0.37038	0.1773	0.008364	9.84e-100	haloacid dehalogenase like hydrolase domain containing 3 [Source:HGNC Symbol;Acc:HGNC:28171]
TNFRSF17	ENSG00000048462	rs11570136	16	11964975	A	T	0.35441	-0.1343	0.008724	1.79e-53	TNF receptor superfamily member 17 [Source:HGNC Symbol;Acc:HGNC:11913]
MTRF1L	ENSG00000112031	rs2038332	6	152999591	G	A	0.2119	-0.1934	0.009618	6.32e-90	mitochondrial translation release factor 1 like [Source:HGNC Symbol;Acc:HGNC:21051]
LRRC15	ENSG00000172061	rs58182031	3	194366591	A	G	0.11794	0.4608	0.012867	7.18e-281	leucine rich repeat containing 15 [Source:HGNC Symbol;Acc:HGNC:20818]
MAPRE2	ENSG00000166974	rs3786314	18	35140225	G	A	0.45657	-0.1487	0.008191	1.19e-73	microtubule associated protein RP/EB family member 2 [Source:HGNC Symbol;Acc:HGNC:6891]
ENPP6	ENSG00000164303	rs78293932	4	184217948	T	C	0.02708	0.1724	0.024815	3.72e-12	ectonucleotide pyrophosphatase/phosphodiesterase 6 [Source:HGNC Symbol;Acc:HGNC:23409]
ADH1C	ENSG00000248144	rs283415	4	99349450	T	C	0.48612	0.1279	0.008163	2.51e-55	alcohol dehydrogenase 1C (class I), gamma polypeptide [Source:HGNC Symbol;Acc:HGNC:251]
ACVRL1	ENSG00000139567	rs74094825	12	51920060	T	C	0.09045	0.3154	0.01386	1.26e-114	activin A receptor like type 1 [Source:HGNC Symbol;Acc:HGNC:175]
FGR	ENSG00000000938	rs34806307	1	27631828	T	C	0.0803	0.2011	0.014928	2.32e-41	FGR proto-oncogene, Src family tyrosine kinase [Source:HGNC Symbol;Acc:HGNC:3697]
PCSK1	ENSG00000175426	rs3811952	5	96430678	G	C	0.01511	0.2778	0.034661	1.1e-15	proprotein convertase subtilisin/kexin type 1 [Source:HGNC Symbol;Acc:HGNC:8743]
ERBB3	ENSG00000065361	rs2292238	12	56100038	C	A	0.39996	-0.1065	0.008326	1.83e-37	erb-b2 receptor tyrosine kinase 3 [Source:HGNC Symbol;Acc:HGNC:3431]
CRLF1	ENSG00000006016	rs7246833	19	18604272	G	C	0.21574	0.264	0.009675	6.23e-164	cytokine receptor like factor 1 [Source:HGNC Symbol;Acc:HGNC:2364]
TCEA2	ENSG00000171703	rs6011275	20	64068875	G	T	0.32709	-0.1453	0.008573	1.99e-64	transcription elongation factor A2 [Source:HGNC Symbol;Acc:HGNC:11614]
PDGFD	ENSG00000170962	rs7950273	11	104160870	G	C	0.30131	-0.3008	0.008883	2.49e-251	platelet derived growth factor D [Source:HGNC Symbol;Acc:HGNC:30620]
A4GALT	ENSG00000128274	rs5751348	22	42717787	A	C	0.483	-0.3144	0.006497	0	alpha 1,4-galactosyltransferase (P blood group) [Source:HGNC Symbol;Acc:HGNC:18149]
ULK3	ENSG00000140474	rs936228	15	74839823	C	T	0.25656	-0.0869	0.009018	5.61e-22	unc-51 like kinase 3 [Source:HGNC Symbol;Acc:HGNC:19703]
B3GALT6	ENSG00000176022	rs60252802	1	1231507	C	T	0.14506	-0.0705	0.011265	3.89e-10	beta-1,3-galactosyltransferase 6 [Source:HGNC Symbol;Acc:HGNC:17978]
UCMA	ENSG00000165623	rs115885261	10	13230778	T	C	0.10955	0.2416	0.013162	2.94e-75	upper zone of growth plate and cartilage matrix associated [Source:HGNC Symbol;Acc:HGNC:25205]
EPHA4	ENSG00000116106	rs2680845	2	221570560	A	G	0.44582	-0.1174	0.00817	8.09e-47	EPH receptor A4 [Source:HGNC Symbol;Acc:HGNC:3388]
CYTL1	ENSG00000170891	rs10031270	4	5015781	G	T	0.19216	0.447	0.008707	0	cytokine like 1 [Source:HGNC Symbol;Acc:HGNC:24435]
GP1BA	ENSG00000185245	rs2243108	17	4931259	A	G	0.02386	-0.1466	0.02679	4.45e-08	glycoprotein Ib platelet subunit alpha [Source:HGNC Symbol;Acc:HGNC:4439]
CPOX	ENSG00000080819	rs1675513	3	98589854	G	A	0.13903	-0.1881	0.011719	5.62e-58	coproporphyrinogen oxidase [Source:HGNC Symbol;Acc:HGNC:2321]
ACAT2	ENSG00000120437	rs25683	6	159775311	G	A	0.42996	-0.2664	0.008124	8.07e-236	acetyl-CoA acetyltransferase 2 [Source:HGNC Symbol;Acc:HGNC:94]
GLTPD2	ENSG00000182327	rs8078118	17	4786743	A	C	0.35579	0.1937	0.008716	2.05e-109	glycolipid transfer protein domain containing 2 [Source:HGNC Symbol;Acc:HGNC:33756]
TAC1	ENSG00000006128	rs3779470	7	97736619	A	G	0.18313	-0.1996	0.010516	2.51e-80	tachykinin precursor 1 [Source:HGNC Symbol;Acc:HGNC:11517]
BST1	ENSG00000109743	rs10007824	4	15734426	G	A	0.17325	-0.3375	0.010449	6.88e-229	bone marrow stromal cell antigen 1 [Source:HGNC Symbol;Acc:HGNC:1118]
SIRPA	ENSG00000198053	rs3828016	20	1936644	G	A	0.41861	-0.2003	0.009652	1.16e-95	signal regulatory protein alpha [Source:HGNC Symbol;Acc:HGNC:9662]
CTSE	ENSG00000196188	rs28517453	1	206019870	CATAAC	CATAAT	0.16472	-0.4516	0.009323	0	cathepsin E [Source:HGNC Symbol;Acc:HGNC:2530]
ENGASE	ENSG00000167280	rs3744178	17	79084514	T	C	0.03654	-0.709	0.021844	4.32e-231	endo-beta-N-acetylglucosaminidase [Source:HGNC Symbol;Acc:HGNC:24622]
PCSK9	ENSG00000169174	rs11206517	1	55060755	G	T	0.0515	0.2014	0.018597	2.49e-27	proprotein convertase subtilisin/kexin type 9 [Source:HGNC Symbol;Acc:HGNC:20001]
APOC1	ENSG00000130208	rs12691088	19	44915229	A	G	0.05447	-0.1078	0.018156	2.89e-09	apolipoprotein C1 [Source:HGNC Symbol;Acc:HGNC:607]
C1QC	ENSG00000159189	rs74909167	1	22643939	A	G	0.01444	-0.3116	0.03557	1.95e-18	complement C1q C chain [Source:HGNC Symbol;Acc:HGNC:1245]
CA1	ENSG00000133742	rs2725290	8	85374801	C	T	0.19372	0.1008	0.01007	1.38e-23	carbonic anhydrase 1 [Source:HGNC Symbol;Acc:HGNC:1368]
B3GAT3	ENSG00000149541	rs7122950	11	62617896	T	C	0.30979	-0.2731	0.008606	5.33e-221	beta-1,3-glucuronyltransferase 3 [Source:HGNC Symbol;Acc:HGNC:923]
FAIM	ENSG00000158234	rs641320	3	138629115	A	G	0.0884	-0.5507	0.012615	0	Fas apoptotic inhibitory molecule [Source:HGNC Symbol;Acc:HGNC:18703]
NPW	ENSG00000183971	rs12933410	16	2016457	GTTTG	TTTTG	0.18983	-0.5038	0.008177	0	neuropeptide W [Source:HGNC Symbol;Acc:HGNC:30509]
IGFBP1	ENSG00000146678	rs3828998	7	45889209	C	T	0.38793	-0.0769	0.008144	3.64e-21	insulin like growth factor binding protein 1 [Source:HGNC Symbol;Acc:HGNC:5469]
HGFAC	ENSG00000109758	rs3752440	4	3445027	A	G	0.06693	-0.6883	0.011315	0	HGF activator [Source:HGNC Symbol;Acc:HGNC:4894]
SPINT1	ENSG00000166145	rs17658212	15	40853721	T	C	0.04753	-0.3977	0.019338	5.61e-94	serine peptidase inhibitor, Kunitz type 1 [Source:HGNC Symbol;Acc:HGNC:11246]
PGLS	ENSG00000130313	rs145226688	19	17516781	A	G	0.47342	0.078	0.00815	1.07e-21	6-phosphogluconolactonase [Source:HGNC Symbol;Acc:HGNC:8903]
SLITRK3	ENSG00000121871	rs62282368	3	165192568	AGAAAAGAAAAAGAAAAAA	TGAAAAGAAAAAGAAAAAA	0.11041	-0.4935	0.009356	0	SLIT and NTRK like family member 3 [Source:HGNC Symbol;Acc:HGNC:23501]
PLEK	ENSG00000115956	rs1867312	2	68392849	A	C	0.44932	0.1154	0.008069	2.16e-46	pleckstrin [Source:HGNC Symbol;Acc:HGNC:9070]
PNP	ENSG00000198805	rs1049564	14	20472447	A	G	0.16518	-0.1732	0.011018	1.12e-55	purine nucleoside phosphorylase [Source:HGNC Symbol;Acc:HGNC:7892]
NAGPA	ENSG00000103174	rs12599777	16	5029465	G	A	0.18221	-0.4777	0.008245	0	N-acetylglucosamine-1-phosphodiester alpha-N-acetylglucosaminidase [Source:HGNC Symbol;Acc:HGNC:17378]
LCN1	ENSG00000160349	rs55790166	9	135521817	G	A	0.17334	-0.0801	0.010474	2.05e-14	lipocalin 1 [Source:HGNC Symbol;Acc:HGNC:6525]
SHBG	ENSG00000129214	rs858519	17	7628647	C	T	0.47003	0.1691	0.008188	9.52e-95	sex hormone binding globulin [Source:HGNC Symbol;Acc:HGNC:10839]
CNDP1	ENSG00000150656	rs148000502	18	74582442	C	T	0.02999	0.2911	0.024826	9.42e-32	carnosine dipeptidase 1 [Source:HGNC Symbol;Acc:HGNC:20675]
FOLR3	ENSG00000110203	rs188993852	11	72135119	C	T	0.00886	1.4617	0.043602	2.17e-246	folate receptor gamma [Source:HGNC Symbol;Acc:HGNC:3795]
OXT	ENSG00000101405	rs6115776	20	3067658	C	A	0.40241	0.3183	0.006773	0	oxytocin/neurophysin I prepropeptide [Source:HGNC Symbol;Acc:HGNC:8528]
TPSB2	ENSG00000197253	rs56245767	16	1225309	T	C	0.0843	0.7991	0.00892	0	tryptase beta 2 [Source:HGNC Symbol;Acc:HGNC:14120]
PSG7	ENSG00000221878	rs4426457	19	42932137	T	C	0.2758	-0.0742	0.008613	7.02e-18	pregnancy specific beta-1-glycoprotein 7 [Source:HGNC Symbol;Acc:HGNC:9524]
EMILIN3	ENSG00000183798	rs61739314	20	41361737	C	G	0.03861	-0.6712	0.021514	1.12e-213	elastin microfibril interfacer 3 [Source:HGNC Symbol;Acc:HGNC:16123]
GPC1	ENSG00000063660	rs77418648	2	240462987	A	G	0.10556	0.5939	0.010826	0	glypican 1 [Source:HGNC Symbol;Acc:HGNC:4449]
EBI3	ENSG00000105246	rs9807813	19	4232418	T	C	0.05002	-0.9235	0.012305	0	Epstein-Barr virus induced 3 [Source:HGNC Symbol;Acc:HGNC:3129]
RNASE6	ENSG00000169413	rs4572299	14	20777344	G	A	0.2859	-0.3348	0.009775	4.32e-257	ribonuclease A family member k6 [Source:HGNC Symbol;Acc:HGNC:10048]
NNMT	ENSG00000166741	rs2604277	11	114308380	A	T	0.05187	0.1274	0.018188	2.48e-12	nicotinamide N-methyltransferase [Source:HGNC Symbol;Acc:HGNC:7861]
ADH7	ENSG00000196344	rs17529509	4	99430279	A	C	0.0721	-0.4233	0.015258	2.17e-169	alcohol dehydrogenase 7 (class IV), mu or sigma polypeptide [Source:HGNC Symbol;Acc:HGNC:256]
HADH	ENSG00000138796	rs62311449	4	108029993	A	G	0.06497	-0.1396	0.016169	5.93e-18	hydroxyacyl-CoA dehydrogenase [Source:HGNC Symbol;Acc:HGNC:4799]
ADH5	ENSG00000197894	rs28894371	4	99083469	A	G	0.04599	-0.3572	0.019159	1.43e-77	alcohol dehydrogenase 5 (class III), chi polypeptide [Source:HGNC Symbol;Acc:HGNC:253]
MMP16	ENSG00000156103	rs35889496	8	88322681	G	A	0.25554	-0.0699	0.009079	1.37e-14	matrix metallopeptidase 16 [Source:HGNC Symbol;Acc:HGNC:7162]
PCOLCE2	ENSG00000163710	rs6794287	3	142883824	T	C	0.37095	0.4465	0.006549	0	procollagen C-endopeptidase enhancer 2 [Source:HGNC Symbol;Acc:HGNC:8739]
LUM	ENSG00000139329	rs146369172	12	91105996	T	C	0.02545	-0.2389	0.02575	1.73e-20	lumican [Source:HGNC Symbol;Acc:HGNC:6724]
XRCC4	ENSG00000152422	rs7736592	5	83348245	A	G	0.11983	0.1538	0.012232	2.93e-36	X-ray repair cross complementing 4 [Source:HGNC Symbol;Acc:HGNC:12831]
BMP7	ENSG00000101144	rs6123685	20	57260984	A	G	0.23171	0.0628	0.009637	7.2e-11	bone morphogenetic protein 7 [Source:HGNC Symbol;Acc:HGNC:1074]
EDAR	ENSG00000135960	rs260675	2	108983663	C	G	0.01267	-1.5378	0.029062	0	ectodysplasin A receptor [Source:HGNC Symbol;Acc:HGNC:2895]
BPIFB1	ENSG00000125999	rs117258330	20	33303949	C	T	0.01488	-1.0193	0.033599	3.67e-202	BPI fold containing family B member 1 [Source:HGNC Symbol;Acc:HGNC:16108]
CNP	ENSG00000173786	rs12602950	17	41971811	A	G	0.29688	0.0805	0.008868	1.11e-19	2',3'-cyclic nucleotide 3' phosphodiesterase [Source:HGNC Symbol;Acc:HGNC:2158]
PEBP1	ENSG00000089220	rs77598459	12	118139649	C	T	0.02659	0.1595	0.026018	8.77e-10	phosphatidylethanolamine binding protein 1 [Source:HGNC Symbol;Acc:HGNC:8630]
ICAM4	ENSG00000105371	rs5030377	19	10282558	G	A	0.42676	-0.1065	0.008379	5.14e-37	intercellular adhesion molecule 4 (Landsteiner-Wiener blood group) [Source:HGNC Symbol;Acc:HGNC:5347]
GLO1	ENSG00000124767	rs9462450	6	38697164	C	T	0.08733	-0.1615	0.014488	7.42e-29	glyoxalase I [Source:HGNC Symbol;Acc:HGNC:4323]
PTGES2	ENSG00000148334	rs13283456	9	128122474	T	C	0.18239	-0.0979	0.010428	6.11e-21	prostaglandin E synthase 2 [Source:HGNC Symbol;Acc:HGNC:17822]
KIRREL2	ENSG00000126259	rs35423326	19	35861122	A	G	0.04054	-0.2122	0.021375	3.16e-23	kirre like nephrin family adhesion molecule 2 [Source:HGNC Symbol;Acc:HGNC:18816]
MXRA8	ENSG00000162576	rs181929025	1	1355705	T	C	0.01519	-0.3449	0.035471	2.39e-22	matrix remodeling associated 8 [Source:HGNC Symbol;Acc:HGNC:7542]
IGLL1	ENSG00000128322	rs131418	22	23574124	G	T	0.2778	0.1384	0.009893	1.81e-44	immunoglobulin lambda like polypeptide 1 [Source:HGNC Symbol;Acc:HGNC:5870]
PMEL	ENSG00000185664	rs2069398	12	55967092	A	G	0.09396	0.416	0.014119	8.19e-191	premelanosome protein [Source:HGNC Symbol;Acc:HGNC:10880]
PDGFD	ENSG00000170962	rs7115797	11	104158149	A	G	0.30135	-0.3492	0.00709	0	platelet derived growth factor D [Source:HGNC Symbol;Acc:HGNC:30620]
CEL	ENSG00000170835	rs592267	9	133065586	T	C	0.02368	0.9701	0.027683	5.06e-269	carboxyl ester lipase [Source:HGNC Symbol;Acc:HGNC:1848]
ITIH3	ENSG00000162267	rs74320783	3	52802517	A	G	0.01686	-1.2672	0.023293	0	inter-alpha-trypsin inhibitor heavy chain 3 [Source:HGNC Symbol;Acc:HGNC:6168]
PDCD5	ENSG00000105185	rs10402931	19	32581163	A	G	0.32498	0.3289	0.007299	0	programmed cell death 5 [Source:HGNC Symbol;Acc:HGNC:8764]
HAPLN4	ENSG00000187664	rs55796368	19	19256504	T	C	0.03171	0.1341	0.022163	1.44e-09	hyaluronan and proteoglycan link protein 4 [Source:HGNC Symbol;Acc:HGNC:31357]
GNRH2	ENSG00000125787	rs2296236	20	3039444	T	C	0.16991	-0.2021	0.010378	1.84e-84	gonadotropin releasing hormone 2 [Source:HGNC Symbol;Acc:HGNC:4420]
UROS	ENSG00000188690	rs1935451	10	125816857	A	G	0.11027	-0.2956	0.013006	2.33e-114	uroporphyrinogen III synthase [Source:HGNC Symbol;Acc:HGNC:12592]
CA11	ENSG00000063180	rs2303147	19	48639768	C	T	0.16165	-0.1823	0.010722	7.98e-65	carbonic anhydrase 11 [Source:HGNC Symbol;Acc:HGNC:1370]
FSTL4	ENSG00000053108	rs17642974	5	133606103	C	T	0.29899	0.0544	0.008708	4.19e-10	follistatin like 4 [Source:HGNC Symbol;Acc:HGNC:21389]
FBP2	ENSG00000130957	rs573212	9	94587384	G	C	0.11229	0.1999	0.012662	3.84e-56	fructose-bisphosphatase 2 [Source:HGNC Symbol;Acc:HGNC:3607]
RPE	ENSG00000197713	rs2723211	2	210015768	A	G	0.43273	0.0757	0.008089	8.1e-21	ribulose-5-phosphate-3-epimerase [Source:HGNC Symbol;Acc:HGNC:10293]
RNASE4	ENSG00000258818	rs10149793	14	20694558	C	T	0.3657	-0.2592	0.008559	1.79e-201	ribonuclease A family member 4 [Source:HGNC Symbol;Acc:HGNC:10047]
CLEC11A	ENSG00000105472	rs573489250	19	50719036	A	G	0.02638	1.0153	0.018831	0	C-type lectin domain containing 11A [Source:HGNC Symbol;Acc:HGNC:10576]
GNMT	ENSG00000124713	rs6940814	6	42957194	G	A	0.3708	-0.2195	0.0081	1.03e-161	glycine N-methyltransferase [Source:HGNC Symbol;Acc:HGNC:4415]
FOLR2	ENSG00000165457	rs74603010	11	72215198	G	A	0.02106	0.249	0.028324	1.48e-18	folate receptor beta [Source:HGNC Symbol;Acc:HGNC:3793]
FAH	ENSG00000103876	rs11555096	15	80180184	T	C	0.02305	-1.4758	0.021891	0	fumarylacetoacetate hydrolase [Source:HGNC Symbol;Acc:HGNC:3579]
IGSF8	ENSG00000162729	rs12408242	1	160092144	C	T	0.17984	0.1629	0.010345	7.2e-56	immunoglobulin superfamily member 8 [Source:HGNC Symbol;Acc:HGNC:17813]
DTYMK	ENSG00000168393	rs144303868	2	241680143	C	G	0.06011	0.1579	0.017131	3.05e-20	deoxythymidylate kinase [Source:HGNC Symbol;Acc:HGNC:3061]
IGFBP3	ENSG00000146674	rs145188037	7	45914866	A	G	0.0176	1.0281	0.031093	9.38e-240	insulin like growth factor binding protein 3 [Source:HGNC Symbol;Acc:HGNC:5472]
BET1L	ENSG00000177951	rs55966801	11	200343	C	T	0.24599	0.1214	0.009122	2.07e-40	Bet1 golgi vesicular membrane trafficking protein like [Source:HGNC Symbol;Acc:HGNC:19348]
HGD	ENSG00000113924	rs2042482	3	120675205	T	A	0.26033	0.1233	0.009284	2.98e-40	homogentisate 1,2-dioxygenase [Source:HGNC Symbol;Acc:HGNC:4892]
ARHGEF25	ENSG00000240771	rs10437954	12	57610139	A	G	0.11558	-0.1808	0.012343	1.39e-48	Rho guanine nucleotide exchange factor 25 [Source:HGNC Symbol;Acc:HGNC:30275]
SBDS	ENSG00000126524	rs79344818	7	66988489	G	A	0.0338	-0.316	0.022814	1.26e-43	SBDS ribosome maturation factor [Source:HGNC Symbol;Acc:HGNC:19440]
IFNLR1	ENSG00000185436	rs12751091	1	24180723	T	C	0.0302	-0.1355	0.023932	1.5e-08	interferon lambda receptor 1 [Source:HGNC Symbol;Acc:HGNC:18584]
CPLX1	ENSG00000168993	rs7687101	4	818891	T	G	0.433	0.0568	0.008011	1.34e-12	complexin 1 [Source:HGNC Symbol;Acc:HGNC:2309]
ATP1B2	ENSG00000129244	rs1624085	17	7650425	C	G	0.46009	-0.3071	0.008398	9.89e-293	ATPase Na+/K+ transporting subunit beta 2 [Source:HGNC Symbol;Acc:HGNC:805]
LGALS9	ENSG00000168961	rs12937784	17	27642214	G	A	0.25197	-0.1311	0.009318	5.83e-45	galectin 9 [Source:HGNC Symbol;Acc:HGNC:6570]
HHIP	ENSG00000164161	rs11727676	4	144737912	C	T	0.10368	0.2352	0.013296	5.05e-70	hedgehog interacting protein [Source:HGNC Symbol;Acc:HGNC:14866]
NPTX1	ENSG00000171246	rs142109116	17	80470474	T	C	0.01665	0.3559	0.032193	2.07e-28	neuronal pentraxin 1 [Source:HGNC Symbol;Acc:HGNC:7952]
CXCL10	ENSG00000169245	rs6532086	4	76016125	A	G	0.49372	0.0689	0.008091	1.65e-17	C-X-C motif chemokine ligand 10 [Source:HGNC Symbol;Acc:HGNC:10637]
PPID	ENSG00000171497	rs17843929	4	158715961	T	C	0.2608	0.2657	0.009163	7e-185	peptidylprolyl isomerase D [Source:HGNC Symbol;Acc:HGNC:9257]
LRPAP1	ENSG00000163956	rs11549516	4	3524918	T	C	0.01861	-0.6014	0.029799	1.42e-90	LDL receptor related protein associated protein 1 [Source:HGNC Symbol;Acc:HGNC:6701]
RAB6B	ENSG00000154917	rs10212397	3	133888296	A	G	0.17565	-0.2611	0.010569	9.44e-135	RAB6B, member RAS oncogene family [Source:HGNC Symbol;Acc:HGNC:14902]
PDGFA	ENSG00000197461	rs145134253	7	512706	A	C	0.01018	-0.2978	0.043211	5.51e-12	platelet derived growth factor subunit A [Source:HGNC Symbol;Acc:HGNC:8799]
SRGN	ENSG00000122862	rs67852477	10	69097207	G	C	0.00795	-0.965	0.042869	3.28e-112	serglycin [Source:HGNC Symbol;Acc:HGNC:9361]
POFUT1	ENSG00000101346	rs17268666	20	32231047	T	C	0.04686	-0.6529	0.018747	9.43e-266	protein O-fucosyltransferase 1 [Source:HGNC Symbol;Acc:HGNC:14988]
AMBP	ENSG00000106927	rs28616789	9	114070709	A	G	0.2772	-0.1108	0.00922	2.88e-33	alpha-1-microglobulin/bikunin precursor [Source:HGNC Symbol;Acc:HGNC:453]
SH3GLB2	ENSG00000148341	rs62585602	9	129020685	A	G	0.44544	-0.3438	0.006871	0	SH3 domain containing GRB2 like, endophilin B2 [Source:HGNC Symbol;Acc:HGNC:10834]
PLTP	ENSG00000100979	rs6073950	20	45904467	AAAATAAAT	AAAAAAAAT	0.23973	-0.4897	0.007428	0	phospholipid transfer protein [Source:HGNC Symbol;Acc:HGNC:9093]
CREG1	ENSG00000143162	rs7513428	1	167546035	C	T	0.15353	-0.2171	0.011292	2.25e-82	cellular repressor of E1A stimulated genes 1 [Source:HGNC Symbol;Acc:HGNC:2351]
EPHA5	ENSG00000145242	rs13127871	4	65662607	G	A	0.06842	0.1793	0.015858	1.22e-29	EPH receptor A5 [Source:HGNC Symbol;Acc:HGNC:3389]
TIRAP	ENSG00000150455	rs8177399	11	126290931	T	C	0.01581	-0.5654	0.031509	5.32e-72	TIR domain containing adaptor protein [Source:HGNC Symbol;Acc:HGNC:17192]
ENO3	ENSG00000108515	rs4790714	17	4949168	T	C	0.3744	-0.3124	0.007022	0	enolase 3 [Source:HGNC Symbol;Acc:HGNC:3354]
KNG1	ENSG00000113889	rs5030062	3	186736391	C	A	0.35548	0.3618	0.007161	0	kininogen 1 [Source:HGNC Symbol;Acc:HGNC:6383]
KNG1	ENSG00000113889	rs5030062	3	186736391	C	A	0.35548	0.2433	0.008557	7.61e-178	kininogen 1 [Source:HGNC Symbol;Acc:HGNC:6383]
PLAU	ENSG00000122861	rs2227551	10	73909432	T	G	0.27981	-0.2871	0.009217	5.21e-213	plasminogen activator, urokinase [Source:HGNC Symbol;Acc:HGNC:9052]
TPSB2	ENSG00000197253	rs11248860	16	1222038	A	G	0.25748	-0.3988	0.005718	0	tryptase beta 2 [Source:HGNC Symbol;Acc:HGNC:14120]
FCRL1	ENSG00000163534	rs76428807	1	157811962	T	G	0.06763	0.1374	0.016291	3.34e-17	Fc receptor like 1 [Source:HGNC Symbol;Acc:HGNC:18509]
ARG1	ENSG00000118520	rs2781668	6	131576138	T	C	0.1932	-0.1115	0.009949	3.74e-29	arginase 1 [Source:HGNC Symbol;Acc:HGNC:663]
POLM	ENSG00000122678	rs142059440	7	44074256	C	G	0.02101	0.4602	0.027837	2.17e-61	DNA polymerase mu [Source:HGNC Symbol;Acc:HGNC:9185]
ADM2	ENSG00000128165	rs8142906	22	50478154	A	G	0.16004	0.149	0.011046	1.81e-41	adrenomedullin 2 [Source:HGNC Symbol;Acc:HGNC:28898]
BPI	ENSG00000101425	rs6014745	20	38329202	GACAGAGGGAGGGAGTCG	AACAGAGGGAGGGAGTCG	0.08629	-0.6688	0.011984	0	bactericidal permeability increasing protein [Source:HGNC Symbol;Acc:HGNC:1095]
APOH	ENSG00000091583	rs9912634	17	66248165	T	C	0.03701	0.3302	0.021499	3.08e-53	apolipoprotein H [Source:HGNC Symbol;Acc:HGNC:616]
SMPDL3A	ENSG00000172594	rs28385609	6	122801319	T	C	0.17027	-0.3023	0.010746	4.14e-174	sphingomyelin phosphodiesterase acid like 3A [Source:HGNC Symbol;Acc:HGNC:17389]
IL2RA	ENSG00000134460	rs12722497	10	6053965	A	C	0.06158	0.1501	0.016176	1.71e-20	interleukin 2 receptor subunit alpha [Source:HGNC Symbol;Acc:HGNC:6008]
AKR1B1	ENSG00000085662	rs2229542	7	134450869	C	T	0.017	-0.2011	0.031099	1e-10	aldo-keto reductase family 1 member B [Source:HGNC Symbol;Acc:HGNC:381]
GKN2	ENSG00000183607	rs12990985	2	68944477	C	T	0.01902	-0.53	0.030672	6.67e-67	gastrokine 2 [Source:HGNC Symbol;Acc:HGNC:24588]
LGALS2	ENSG00000100079	rs5756736	22	37574182	A	G	0.43747	-0.2069	0.00798	3.26e-148	galectin 2 [Source:HGNC Symbol;Acc:HGNC:6562]
TNFRSF1A	ENSG00000067182	rs4149584	12	6333477	T	C	0.02047	-0.4263	0.029113	1.5e-48	TNF receptor superfamily member 1A [Source:HGNC Symbol;Acc:HGNC:11916]
VWA1	ENSG00000179403	rs115503338	1	1434243	A	G	0.02391	-1.2384	0.021993	0	von Willebrand factor A domain containing 1 [Source:HGNC Symbol;Acc:HGNC:30910]
NPTXR	ENSG00000221890	rs112837182	22	38835388	C	T	0.01717	1.3195	0.02626	0	neuronal pentraxin receptor [Source:HGNC Symbol;Acc:HGNC:7954]
LGALS3BP	ENSG00000108679	rs117771294	17	78971266	G	A	0.03887	0.1981	0.022107	3.22e-19	galectin 3 binding protein [Source:HGNC Symbol;Acc:HGNC:6564]
SPATA20	ENSG00000006282	rs9890200	17	50547162	C	A	0.40963	-0.3204	0.007116	0	spermatogenesis associated 20 [Source:HGNC Symbol;Acc:HGNC:26125]
CASS4	ENSG00000087589	rs2426628	20	56451641	A	G	0.07908	-0.105	0.014851	1.55e-12	Cas scaffold protein family member 4 [Source:HGNC Symbol;Acc:HGNC:15878]
ANG	ENSG00000214274	rs12433905	14	20690144	A	G	0.15125	0.5636	0.008912	0	angiogenin [Source:HGNC Symbol;Acc:HGNC:483]
THBS4	ENSG00000113296	rs13167730	5	80074424	T	G	0.08121	0.3753	0.015294	5.65e-133	thrombospondin 4 [Source:HGNC Symbol;Acc:HGNC:11788]
DHX58	ENSG00000108771	rs112616358	17	42103725	C	T	0.05277	-0.1683	0.017492	6.49e-22	DExH-box helicase 58 [Source:HGNC Symbol;Acc:HGNC:29517]
COL2A1	ENSG00000139219	rs12423250	12	47995462	T	C	0.1721	-0.4259	0.007399	0	collagen type II alpha 1 chain [Source:HGNC Symbol;Acc:HGNC:2200]
PCSK9	ENSG00000169174	rs472495	1	55055640	T	G	0.35728	0.1566	0.008618	8.88e-74	proprotein convertase subtilisin/kexin type 9 [Source:HGNC Symbol;Acc:HGNC:20001]
PTGFRN	ENSG00000134247	rs75567925	1	116981085	A	G	0.01827	-0.9421	0.031516	2.42e-196	prostaglandin F2 receptor inhibitor [Source:HGNC Symbol;Acc:HGNC:9601]
MAP1LC3A	ENSG00000101460	rs6120675	20	34551066	C	T	0.48415	0.0496	0.008163	1.23e-09	microtubule associated protein 1 light chain 3 alpha [Source:HGNC Symbol;Acc:HGNC:6838]
TNFAIP3	ENSG00000118503	rs5029937	6	137874014	T	G	0.02537	0.3992	0.025471	2.33e-55	TNF alpha induced protein 3 [Source:HGNC Symbol;Acc:HGNC:11896]
UGT1A1	ENSG00000241635	rs6742078	2	233763993	T	G	0.31953	-0.2225	0.008466	3.15e-152	UDP glucuronosyltransferase family 1 member A1 [Source:HGNC Symbol;Acc:HGNC:12530]
PCOLCE2	ENSG00000163710	rs551914080	3	142879796	T	C	0.00408	-0.4726	0.065775	6.72e-13	procollagen C-endopeptidase enhancer 2 [Source:HGNC Symbol;Acc:HGNC:8739]
C1QL1	ENSG00000131094	rs7225162	17	44958892	T	C	0.48076	-0.202	0.008123	1.63e-136	complement C1q like 1 [Source:HGNC Symbol;Acc:HGNC:24182]
FCER2	ENSG00000104921	rs72998492	19	7692729	C	T	0.25477	-0.2825	0.009805	1.48e-182	Fc epsilon receptor II [Source:HGNC Symbol;Acc:HGNC:3612]
APOL1	ENSG00000100342	rs136150	22	36258099	A	T	0.17628	0.3755	0.01048	3.86e-281	apolipoprotein L1 [Source:HGNC Symbol;Acc:HGNC:618]
CHRD	ENSG00000090539	rs34095724	3	184381262	T	C	0.05375	-0.1876	0.017478	7.1e-27	chordin [Source:HGNC Symbol;Acc:HGNC:1949]
IDI1	ENSG00000067064	rs4880758	10	1039632	G	C	0.06869	-0.1062	0.016237	6.13e-11	isopentenyl-diphosphate delta isomerase 1 [Source:HGNC Symbol;Acc:HGNC:5387]
PSAPL1	ENSG00000178597	rs35791045	4	7425380	G	A	0.17813	0.4446	0.008893	0	prosaposin like 1 [Source:HGNC Symbol;Acc:HGNC:33131]
IFNGR1	ENSG00000027697	rs9376267	6	137209894	T	C	0.23921	-0.0719	0.009305	1.1e-14	interferon gamma receptor 1 [Source:HGNC Symbol;Acc:HGNC:5439]
HBZ	ENSG00000130656	rs7202152	16	144846	A	G	0.45792	-0.473	0.006381	0	hemoglobin subunit zeta [Source:HGNC Symbol;Acc:HGNC:4835]
ALAD	ENSG00000148218	rs1800435	9	113391611	G	C	0.08677	-0.4172	0.014596	1.12e-179	aminolevulinate dehydratase [Source:HGNC Symbol;Acc:HGNC:395]
BPHL	ENSG00000137274	rs9503407	6	3143886	C	T	0.07547	0.2067	0.015216	4.93e-42	biphenyl hydrolase like [Source:HGNC Symbol;Acc:HGNC:1094]
STAT3	ENSG00000168610	rs4796791	17	42378745	C	T	0.41138	0.1541	0.008237	4.29e-78	signal transducer and activator of transcription 3 [Source:HGNC Symbol;Acc:HGNC:11364]
SEMA5A	ENSG00000112902	rs72729191	5	9536241	C	T	0.08752	1.3935	0.009669	0	semaphorin 5A [Source:HGNC Symbol;Acc:HGNC:10736]
MMP2	ENSG00000087245	rs171498	16	55496850	T	G	0.37123	-0.0954	0.008562	7.87e-29	matrix metallopeptidase 2 [Source:HGNC Symbol;Acc:HGNC:7166]
ANGPTL4	ENSG00000167772	rs116843064	19	8364439	A	G	0.02426	-0.3196	0.02593	6.62e-35	angiopoietin like 4 [Source:HGNC Symbol;Acc:HGNC:16039]
RNPEP	ENSG00000176393	rs74710742	1	201996189	T	G	0.01662	-1.0074	0.031733	3.6e-221	arginyl aminopeptidase [Source:HGNC Symbol;Acc:HGNC:10078]
PIGR	ENSG00000162896	rs748844	1	206936501	A	G	0.39793	-0.1423	0.008399	2.2e-64	polymeric immunoglobulin receptor [Source:HGNC Symbol;Acc:HGNC:8968]
COMT	ENSG00000093010	rs174695	22	19959946	T	C	0.48084	-0.0654	0.008201	1.52e-15	catechol-O-methyltransferase [Source:HGNC Symbol;Acc:HGNC:2228]
TMEM132B	ENSG00000139364	rs3825381	12	125652317	T	C	0.25837	-0.1682	0.009447	6.45e-71	transmembrane protein 132B [Source:HGNC Symbol;Acc:HGNC:29397]
S100A6	ENSG00000197956	rs77543908	1	153526169	C	G	0.02508	-0.2968	0.026315	1.67e-29	S100 calcium binding protein A6 [Source:HGNC Symbol;Acc:HGNC:10496]
GSTM1	ENSG00000134184	rs61700420	1	109698905	G	T	0.06438	0.9478	0.012745	0	glutathione S-transferase mu 1 [Source:HGNC Symbol;Acc:HGNC:4632]
IDI2	ENSG00000148377	rs61830965	10	1015706	C	T	0.46953	0.1394	0.007878	4.54e-70	isopentenyl-diphosphate delta isomerase 2 [Source:HGNC Symbol;Acc:HGNC:23487]
SMPD1	ENSG00000166311	rs4758415	11	6384825	T	C	0.13798	-0.2448	0.012212	2.16e-89	sphingomyelin phosphodiesterase 1 [Source:HGNC Symbol;Acc:HGNC:11120]
QPCT	ENSG00000115828	rs4384764	2	37363141	A	G	0.28728	0.2206	0.009194	3.19e-127	glutaminyl-peptide cyclotransferase [Source:HGNC Symbol;Acc:HGNC:9753]
HS6ST1	ENSG00000136720	rs840870	2	128308686	T	G	0.43173	-0.1533	0.008176	1.94e-78	heparan sulfate 6-O-sulfotransferase 1 [Source:HGNC Symbol;Acc:HGNC:5201]
OLR1	ENSG00000173391	rs7296791	12	10161926	TATATATATATATATATAAAA	TATATATATATATATATATAA	0.07824	-0.1811	0.014684	6e-35	oxidized low density lipoprotein receptor 1 [Source:HGNC Symbol;Acc:HGNC:8133]
PSMB4	ENSG00000159377	rs61818036	1	151391723	A	G	0.1361	0.5952	0.00986	0	proteasome 20S subunit beta 4 [Source:HGNC Symbol;Acc:HGNC:9541]
CA3	ENSG00000164879	rs2072696	8	85438822	C	G	0.24779	-0.1951	0.009333	4.98e-97	carbonic anhydrase 3 [Source:HGNC Symbol;Acc:HGNC:1374]
BCAT2	ENSG00000105552	rs4801775	19	48800787	ACCTAGTTTTTTTTTC	ACCTAGTTTTTTTTTT	0.23158	-0.164	0.009317	2.38e-69	branched chain amino acid transaminase 2 [Source:HGNC Symbol;Acc:HGNC:977]
METTL24	ENSG00000053328	rs9384738	6	110348074	C	T	0.08196	0.1614	0.014265	1.12e-29	methyltransferase like 24 [Source:HGNC Symbol;Acc:HGNC:21566]
IGF1R	ENSG00000140443	rs72752895	15	98954236	GGT	GGG	0.20077	0.1375	0.0104	6.6e-40	insulin like growth factor 1 receptor [Source:HGNC Symbol;Acc:HGNC:5465]
CCT5	ENSG00000150753	rs11557652	5	10256060	T	A	0.03389	-0.1539	0.0227	1.2e-11	chaperonin containing TCP1 subunit 5 [Source:HGNC Symbol;Acc:HGNC:1618]
IBSP	ENSG00000029559	rs2616262	4	87802058	T	G	0.48757	-0.0944	0.00813	3.59e-31	integrin binding sialoprotein [Source:HGNC Symbol;Acc:HGNC:5341]
GLIPR2	ENSG00000122694	rs4878643	9	36153440	C	G	0.29073	-0.2766	0.00905	3.72e-205	GLI pathogenesis related 2 [Source:HGNC Symbol;Acc:HGNC:18007]
ADIPOQ	ENSG00000181092	rs76541243	3	186847893	T	C	0.06101	-0.3943	0.018162	1.63e-104	adiponectin, C1Q and collagen domain containing [Source:HGNC Symbol;Acc:HGNC:13633]
TCN1	ENSG00000134827	rs34324219	11	59855905	A	C	0.10898	-0.4887	0.013236	2.09e-298	transcobalamin 1 [Source:HGNC Symbol;Acc:HGNC:11652]
ICAM1	ENSG00000090339	rs62130660	19	10275923	G	T	0.37921	0.639	0.00535	0	intercellular adhesion molecule 1 [Source:HGNC Symbol;Acc:HGNC:5344]
HSPA13	ENSG00000155304	rs2822638	21	14372785	T	C	0.22509	-0.1073	0.009627	7.47e-29	heat shock protein family A (Hsp70) member 13 [Source:HGNC Symbol;Acc:HGNC:11375]
DDX19B	ENSG00000157349	rs61757207	16	70324592	G	A	0.00838	-0.2896	0.04383	3.91e-11	DEAD-box helicase 19B [Source:HGNC Symbol;Acc:HGNC:2742]
AP1G2	ENSG00000213983	rs34015250	14	23557284	G	A	0.0814	-0.2458	0.014639	2.88e-63	adaptor related protein complex 1 subunit gamma 2 [Source:HGNC Symbol;Acc:HGNC:556]
FLRT2	ENSG00000185070	rs11159714	14	85643537	T	C	0.17753	-0.1602	0.010756	3.62e-50	fibronectin leucine rich transmembrane protein 2 [Source:HGNC Symbol;Acc:HGNC:3761]
NHEJ1	ENSG00000187736	rs11679511	2	219149953	T	C	0.3388	-0.097	0.008417	9.93e-31	non-homologous end joining factor 1 [Source:HGNC Symbol;Acc:HGNC:25737]
PTPRU	ENSG00000060656	rs2179795	1	29315806	T	G	0.27598	-0.1394	0.009217	1.13e-51	protein tyrosine phosphatase receptor type U [Source:HGNC Symbol;Acc:HGNC:9683]
GPNMB	ENSG00000136235	rs10250602	7	23264082	C	T	0.32919	-0.2351	0.008794	1.96e-157	glycoprotein nmb [Source:HGNC Symbol;Acc:HGNC:4462]
MX1	ENSG00000157601	rs60687893	21	41458974	G	A	0.13734	0.1007	0.011833	1.74e-17	MX dynamin like GTPase 1 [Source:HGNC Symbol;Acc:HGNC:7532]
CD274	ENSG00000120217	rs1411262	9	5459419	T	C	0.25993	-0.2424	0.00887	1.91e-164	CD274 molecule [Source:HGNC Symbol;Acc:HGNC:17635]
MPG	ENSG00000103152	rs2562156	16	74696	A	C	0.01971	0.281	0.028837	1.95e-22	N-methylpurine DNA glycosylase [Source:HGNC Symbol;Acc:HGNC:7211]
B4GALT2	ENSG00000117411	rs3762423	1	43979995	C	T	0.03043	-0.5491	0.022861	1.74e-127	beta-1,4-galactosyltransferase 2 [Source:HGNC Symbol;Acc:HGNC:925]
IL15RA	ENSG00000134470	rs8177683	10	5966995	T	C	0.38612	0.4055	0.006683	0	interleukin 15 receptor subunit alpha [Source:HGNC Symbol;Acc:HGNC:5978]
MCEE	ENSG00000124370	rs6740268	2	71118834	G	T	0.17505	-0.0824	0.010198	6.47e-16	methylmalonyl-CoA epimerase [Source:HGNC Symbol;Acc:HGNC:16732]
F5	ENSG00000198734	rs35902866	1	169575149	T	C	0.36674	-0.1239	0.008358	1.02e-49	coagulation factor V [Source:HGNC Symbol;Acc:HGNC:3542]
CHAD	ENSG00000136457	rs28590506	17	50457426	A	G	0.32347	-0.0515	0.00878	4.48e-09	chondroadherin [Source:HGNC Symbol;Acc:HGNC:1909]
DLK2	ENSG00000171462	rs2125739	6	43445127	C	T	0.24693	-0.1848	0.009445	3.08e-85	delta like non-canonical Notch ligand 2 [Source:HGNC Symbol;Acc:HGNC:21113]
LRRC4B	ENSG00000131409	rs141286051	19	50556883	T	C	0.01843	-0.2508	0.029009	5.36e-18	leucine rich repeat containing 4B [Source:HGNC Symbol;Acc:HGNC:25042]
CALCB	ENSG00000175868	rs10766205	11	15070774	A	G	0.2753	0.2492	0.008738	6.58e-179	calcitonin related polypeptide beta [Source:HGNC Symbol;Acc:HGNC:1438]
APOBEC3G	ENSG00000239713	rs6519166	22	39076172	A	C	0.36272	-0.119	0.008596	1.4e-43	apolipoprotein B mRNA editing enzyme catalytic subunit 3G [Source:HGNC Symbol;Acc:HGNC:17357]
CPN2	ENSG00000178772	rs6783228	3	194339757	A	G	0.22138	-0.4639	0.007211	0	carboxypeptidase N subunit 2 [Source:HGNC Symbol;Acc:HGNC:2313]
ACAA1	ENSG00000060971	rs2229528	3	38125604	G	A	0.0765	-0.6028	0.012914	0	acetyl-CoA acyltransferase 1 [Source:HGNC Symbol;Acc:HGNC:82]
LIPN	ENSG00000204020	rs113050700	10	88767943	G	A	0.01002	0.7768	0.040533	7.33e-82	lipase family member N [Source:HGNC Symbol;Acc:HGNC:23452]
ZFAND1	ENSG00000104231	rs2130263	8	81721217	G	C	0.17912	0.1941	0.010731	4e-73	zinc finger AN1-type containing 1 [Source:HGNC Symbol;Acc:HGNC:25858]
ALDH3B1	ENSG00000006534	rs475325	11	68017592	T	C	0.23363	0.135	0.009383	6.23e-47	aldehyde dehydrogenase 3 family member B1 [Source:HGNC Symbol;Acc:HGNC:410]
NQO1	ENSG00000181019	rs1131341	16	69714966	A	G	0.04336	-0.7357	0.014853	0	NAD(P)H quinone dehydrogenase 1 [Source:HGNC Symbol;Acc:HGNC:2874]
PPP1R14A	ENSG00000167641	rs8102454	19	38244813	AATTAAAATCAATCAATCGATCGATCGA	AATTAAAATCAATCAATCGATCGATCGG	0.27868	-0.1882	0.008921	8.78e-99	protein phosphatase 1 regulatory inhibitor subunit 14A [Source:HGNC Symbol;Acc:HGNC:14871]
LRRC32	ENSG00000137507	rs1320646	11	76659003	C	T	0.26846	-0.0693	0.009284	8.37e-14	leucine rich repeat containing 32 [Source:HGNC Symbol;Acc:HGNC:4161]
SEMA3G	ENSG00000010319	rs13091025	3	52433308	C	A	0.11366	-0.2814	0.01294	7.4e-105	semaphorin 3G [Source:HGNC Symbol;Acc:HGNC:30400]
ICAM5	ENSG00000105376	rs41276880	19	10284826	A	G	0.02021	0.2813	0.031219	2.05e-19	intercellular adhesion molecule 5 [Source:HGNC Symbol;Acc:HGNC:5348]
ESAM	ENSG00000149564	rs11219769	11	124750251	T	G	0.24285	-0.2044	0.00958	5.23e-101	endothelial cell adhesion molecule [Source:HGNC Symbol;Acc:HGNC:17474]
CEL	ENSG00000170835	rs141668780	9	133059809	C	T	0.03346	-0.1555	0.023622	4.61e-11	carboxyl ester lipase [Source:HGNC Symbol;Acc:HGNC:1848]
CAMK2D	ENSG00000145349	rs6836139	4	113749800	C	T	0.49222	0.0439	0.00797	3.63e-08	calcium/calmodulin dependent protein kinase II delta [Source:HGNC Symbol;Acc:HGNC:1462]
C3	ENSG00000125730	rs2230199	19	6718376	C	G	0.2387	0.1035	0.009405	3.62e-28	complement C3 [Source:HGNC Symbol;Acc:HGNC:1318]
SERPINA12	ENSG00000165953	rs10145558	14	94505641	G	A	0.08295	0.6003	0.012061	0	serpin family A member 12 [Source:HGNC Symbol;Acc:HGNC:18359]
KDR	ENSG00000128052	rs2305948	4	55113391	T	C	0.07092	0.3299	0.016265	1.82e-91	kinase insert domain receptor [Source:HGNC Symbol;Acc:HGNC:6307]
LYVE1	ENSG00000133800	rs76385522	11	10599444	T	C	0.02435	0.311	0.028056	1.48e-28	lymphatic vessel endothelial hyaluronan receptor 1 [Source:HGNC Symbol;Acc:HGNC:14687]
LTF	ENSG00000012223	rs114106143	3	46472778	C	T	0.00878	-0.259	0.042537	1.14e-09	lactotransferrin [Source:HGNC Symbol;Acc:HGNC:6720]
PGM1	ENSG00000079739	rs61765292	1	63647788	G	A	0.17958	0.1158	0.010345	4.38e-29	phosphoglucomutase 1 [Source:HGNC Symbol;Acc:HGNC:8905]
SULT2A1	ENSG00000105398	rs212100	19	47873738	C	T	0.15993	0.2117	0.010659	8.89e-88	sulfotransferase family 2A member 1 [Source:HGNC Symbol;Acc:HGNC:11458]
FAM3B	ENSG00000183844	rs60265870	21	41345040	A	G	0.04685	-0.5545	0.01928	6.73e-182	FAM3 metabolism regulating signaling molecule B [Source:HGNC Symbol;Acc:HGNC:1253]
IDO1	ENSG00000131203	rs6474193	8	39916080	T	C	0.31916	0.0585	0.008452	4.47e-12	indoleamine 2,3-dioxygenase 1 [Source:HGNC Symbol;Acc:HGNC:6059]
IVD	ENSG00000128928	rs12902310	15	40423228	C	T	0.36207	0.1105	0.008218	3.22e-41	isovaleryl-CoA dehydrogenase [Source:HGNC Symbol;Acc:HGNC:6186]
RNPEP	ENSG00000176393	rs143844006	1	201993426	G	A	0.04812	-0.1806	0.019626	3.51e-20	arginyl aminopeptidase [Source:HGNC Symbol;Acc:HGNC:10078]
FSTL1	ENSG00000163430	rs1123897	3	120438187	T	A	0.21079	-0.111	0.010059	2.58e-28	follistatin like 1 [Source:HGNC Symbol;Acc:HGNC:3972]
BTNL8	ENSG00000113303	rs2387717	5	180938097	GGAGATGAATCAGAAGA	GGAGATAAATCAGAAGA	0.48411	0.1512	0.007969	2.82e-80	butyrophilin like 8 [Source:HGNC Symbol;Acc:HGNC:26131]
ANXA2	ENSG00000182718	rs67827628	15	60390021	C	T	0.09853	0.624	0.011162	0	annexin A2 [Source:HGNC Symbol;Acc:HGNC:537]
CCL8	ENSG00000108700	rs16969454	17	34308534	C	T	0.23203	0.3699	0.007014	0	C-C motif chemokine ligand 8 [Source:HGNC Symbol;Acc:HGNC:10635]
RNASE1	ENSG00000129538	rs11624082	14	20789957	T	C	0.25668	-0.067	0.009451	1.35e-12	ribonuclease A family member 1, pancreatic [Source:HGNC Symbol;Acc:HGNC:10044]
MET	ENSG00000105976	rs10435378	7	116785439	A	G	0.44018	0.1309	0.008365	3.41e-55	MET proto-oncogene, receptor tyrosine kinase [Source:HGNC Symbol;Acc:HGNC:7029]
FSTL3	ENSG00000070404	rs10425639	19	670388	A	G	0.42644	0.0648	0.008381	1.06e-14	follistatin like 3 [Source:HGNC Symbol;Acc:HGNC:3973]
SERPINA9	ENSG00000170054	rs1956713	14	94466582	A	G	0.15334	-0.2119	0.011237	2.56e-79	serpin family A member 9 [Source:HGNC Symbol;Acc:HGNC:15995]
SPINK5	ENSG00000133710	rs1422994	5	148124193	A	G	0.33319	0.1249	0.008671	4.85e-47	serine peptidase inhibitor Kazal type 5 [Source:HGNC Symbol;Acc:HGNC:15464]
ENTPD6	ENSG00000197586	rs6050446	20	25214873	G	A	0.03163	0.3418	0.023645	2.31e-47	ectonucleoside triphosphate diphosphohydrolase 6 [Source:HGNC Symbol;Acc:HGNC:3368]
LGALS3BP	ENSG00000108679	rs111526614	17	78966679	T	C	0.0141	-0.3983	0.036729	2.12e-27	galectin 3 binding protein [Source:HGNC Symbol;Acc:HGNC:6564]
COL6A1	ENSG00000142156	rs73159606	21	45991781	A	G	0.01891	-0.7996	0.031234	1.51e-144	collagen type VI alpha 1 chain [Source:HGNC Symbol;Acc:HGNC:2211]
APOF	ENSG00000175336	rs2020854	12	56349583	C	T	0.09012	-0.3125	0.014558	3.22e-102	apolipoprotein F [Source:HGNC Symbol;Acc:HGNC:615]
UGT1A6	ENSG00000167165	rs887829	2	233759924	T	C	0.31955	-0.2321	0.008441	1.89e-166	UDP glucuronosyltransferase family 1 member A6 [Source:HGNC Symbol;Acc:HGNC:12538]
CCNH	ENSG00000134480	rs2230641	5	87399457	G	A	0.20218	-0.0963	0.009848	1.39e-22	cyclin H [Source:HGNC Symbol;Acc:HGNC:1594]
NRCAM	ENSG00000091129	rs1034826	7	108443160	C	T	0.22809	-0.0679	0.009752	3.35e-12	neuronal cell adhesion molecule [Source:HGNC Symbol;Acc:HGNC:7994]
F10	ENSG00000126218	rs3211757	13	113135954	AC	AT	0.42623	0.1489	0.008381	1.28e-70	coagulation factor X [Source:HGNC Symbol;Acc:HGNC:3528]
TMEM106B	ENSG00000106460	rs3173615	7	12229791	G	C	0.40209	-0.1116	0.008029	6.38e-44	transmembrane protein 106B [Source:HGNC Symbol;Acc:HGNC:22407]
MMP8	ENSG00000118113	rs35231465	11	102713404	A	G	0.02267	-0.6843	0.027199	1.13e-139	matrix metallopeptidase 8 [Source:HGNC Symbol;Acc:HGNC:7175]
MAX	ENSG00000125952	rs8181938	14	65088994	G	A	0.39418	-0.1794	0.008181	1.42e-106	MYC associated factor X [Source:HGNC Symbol;Acc:HGNC:6913]
TXNDC15	ENSG00000113621	rs3733897	5	134887903	G	A	0.12569	0.4729	0.009435	0	thioredoxin domain containing 15 [Source:HGNC Symbol;Acc:HGNC:20652]
CNTFR	ENSG00000122756	rs72735302	9	34576228	C	T	0.06772	-0.207	0.016294	5.64e-37	ciliary neurotrophic factor receptor [Source:HGNC Symbol;Acc:HGNC:2170]
CPM	ENSG00000135678	rs4913302	12	68957655	T	C	0.29265	0.0854	0.009139	9.25e-21	carboxypeptidase M [Source:HGNC Symbol;Acc:HGNC:2311]
IL1RAP	ENSG00000196083	rs34879831	3	190645805	A	G	0.17324	-0.4353	0.007388	0	interleukin 1 receptor accessory protein [Source:HGNC Symbol;Acc:HGNC:5995]
TMEM9	ENSG00000116857	rs6656035	1	201157613	C	A	0.29211	-0.0591	0.008646	8.17e-12	transmembrane protein 9 [Source:HGNC Symbol;Acc:HGNC:18823]
IL22RA2	ENSG00000164485	rs6904512	6	137159635	TTT	TTC	0.01152	-0.4815	0.038039	1.01e-36	interleukin 22 receptor subunit alpha 2 [Source:HGNC Symbol;Acc:HGNC:14901]
APCS	ENSG00000132703	rs146174215	1	159574733	C	A	0.03105	-0.5373	0.023542	2.69e-115	amyloid P component, serum [Source:HGNC Symbol;Acc:HGNC:584]
SPON1	ENSG00000262655	rs3815984	11	14253979	T	C	0.04994	0.21	0.019128	4.85e-28	spondin 1 [Source:HGNC Symbol;Acc:HGNC:11252]
LYVE1	ENSG00000133800	rs114527818	11	10597494	A	T	0.04906	0.4138	0.019411	7.83e-101	lymphatic vessel endothelial hyaluronan receptor 1 [Source:HGNC Symbol;Acc:HGNC:14687]
PTK7	ENSG00000112655	rs3828755	6	43147482	G	A	0.4627	0.0837	0.008156	1.04e-24	protein tyrosine kinase 7 (inactive) [Source:HGNC Symbol;Acc:HGNC:9618]
DNAJB12	ENSG00000148719	rs9416018	10	72340884	A	G	0.33152	-0.0833	0.008666	7.09e-22	DnaJ heat shock protein family (Hsp40) member B12 [Source:HGNC Symbol;Acc:HGNC:14891]
CCL17	ENSG00000102970	rs62037104	16	57401753	A	C	0.02622	0.4694	0.026108	2.85e-72	C-C motif chemokine ligand 17 [Source:HGNC Symbol;Acc:HGNC:10615]
GRHPR	ENSG00000137106	rs4878690	9	37422659	TCCGCCCACTCCAGCCTGGCCC	CCCGCCCACTCCAGCCTGGCCC	0.32145	0.2659	0.008576	4.44e-211	glyoxylate and hydroxypyruvate reductase [Source:HGNC Symbol;Acc:HGNC:4570]
WFIKKN1	ENSG00000127578	rs55798945	16	619708	G	T	0.36015	0.1487	0.008403	4.5e-70	WAP, follistatin/kazal, immunoglobulin, kunitz and netrin domain containing 1 [Source:HGNC Symbol;Acc:HGNC:30912]
NAGK	ENSG00000124357	rs11680831	2	71065392	C	T	0.37553	-0.1712	0.008221	2.65e-96	N-acetylglucosamine kinase [Source:HGNC Symbol;Acc:HGNC:17174]
ASF1A	ENSG00000111875	rs147886588	6	118894738	GTTGTTTGAGCGGAG	CTTGTTTGAGCGGAG	0.1641	0.1315	0.010696	9.66e-35	anti-silencing function 1A histone chaperone [Source:HGNC Symbol;Acc:HGNC:20995]
DDOST	ENSG00000244038	rs6662932	1	20647036	G	C	0.42173	0.057	0.007934	6.77e-13	dolichyl-diphosphooligosaccharide--protein glycosyltransferase non-catalytic subunit [Source:HGNC Symbol;Acc:HGNC:2728]
SPINK4	ENSG00000122711	rs1630171	9	33234041	G	A	0.15268	0.2788	0.011113	6.62e-139	serine peptidase inhibitor Kazal type 4 [Source:HGNC Symbol;Acc:HGNC:16646]
CHRDL2	ENSG00000054938	rs61389091	11	74716876	T	C	0.05062	-0.6219	0.018278	9.58e-254	chordin like 2 [Source:HGNC Symbol;Acc:HGNC:24168]
RAB21	ENSG00000080371	rs61754230	12	71785666	T	C	0.01602	-0.3263	0.031455	3.27e-25	RAB21, member RAS oncogene family [Source:HGNC Symbol;Acc:HGNC:18263]
PRSS57	ENSG00000185198	rs12986335	19	680845	G	A	0.36872	0.3482	0.006812	0	serine protease 57 [Source:HGNC Symbol;Acc:HGNC:31397]
IL17RA	ENSG00000177663	rs2241044	22	17100948	C	A	0.48443	-0.4457	0.005413	0	interleukin 17 receptor A [Source:HGNC Symbol;Acc:HGNC:5985]
IDH1	ENSG00000138413	rs73070958	2	208251325	T	C	0.05981	-0.3517	0.016792	2.11e-97	isocitrate dehydrogenase (NADP(+)) 1 [Source:HGNC Symbol;Acc:HGNC:5382]
LMAN2L	ENSG00000114988	rs72809827	2	96725216	T	C	0.32771	0.1091	0.008365	7.05e-39	lectin, mannose binding 2 like [Source:HGNC Symbol;Acc:HGNC:19263]
PDGFRB	ENSG00000113721	rs72832182	5	150140872	T	C	0.08836	-0.8832	0.010375	0	platelet derived growth factor receptor beta [Source:HGNC Symbol;Acc:HGNC:8804]
SERPINA4	ENSG00000100665	rs7149542	14	94554896	T	G	0.23226	0.4245	0.007964	0	serpin family A member 4 [Source:HGNC Symbol;Acc:HGNC:8948]
TIGIT	ENSG00000181847	rs73238029	3	114295233	C	A	0.24423	0.0828	0.009066	6.69e-20	T cell immunoreceptor with Ig and ITIM domains [Source:HGNC Symbol;Acc:HGNC:26838]
GAS6	ENSG00000183087	rs6602909	13	113849020	C	T	0.33811	-0.26	0.008718	1.92e-195	growth arrest specific 6 [Source:HGNC Symbol;Acc:HGNC:4168]
PPIE	ENSG00000084072	rs7520588	1	39748853	A	T	0.42629	-0.2873	0.008201	7.67e-269	peptidylprolyl isomerase E [Source:HGNC Symbol;Acc:HGNC:9258]
FGFR3	ENSG00000068078	rs4450996	4	1793594	A	C	0.28437	-0.138	0.008953	1.31e-53	fibroblast growth factor receptor 3 [Source:HGNC Symbol;Acc:HGNC:3690]
DCTPP1	ENSG00000179958	rs11640950	16	30414680	A	T	0.23566	-0.0598	0.009697	6.98e-10	dCTP pyrophosphatase 1 [Source:HGNC Symbol;Acc:HGNC:28777]
CSF2RB	ENSG00000100368	rs2284031	22	36925038	C	T	0.40547	-0.3277	0.007129	0	colony stimulating factor 2 receptor subunit beta [Source:HGNC Symbol;Acc:HGNC:2436]
PNLIPRP1	ENSG00000187021	rs2915766	10	116593741	T	C	0.47392	0.1466	0.008283	4.35e-70	pancreatic lipase related protein 1 [Source:HGNC Symbol;Acc:HGNC:9156]
KLK10	ENSG00000129451	rs113411910	19	51004688	A	C	0.10044	-0.4572	0.015081	7.01e-202	kallikrein related peptidase 10 [Source:HGNC Symbol;Acc:HGNC:6358]
TEK	ENSG00000120156	rs76131961	9	27214687	G	A	0.00897	0.4921	0.044854	5.26e-28	TEK receptor tyrosine kinase [Source:HGNC Symbol;Acc:HGNC:11724]
SGK3	ENSG00000104205	rs145451983	8	66846457	C	G	0.01989	0.2281	0.028342	8.41e-16	serum/glucocorticoid regulated kinase family member 3 [Source:HGNC Symbol;Acc:HGNC:10812]
GCKR	ENSG00000084734	rs1260326	2	27508073	C	T	0.34132	0.0866	0.008392	5.75e-25	glucokinase regulator [Source:HGNC Symbol;Acc:HGNC:4196]
KLK11	ENSG00000167757	rs7248342	19	51012293	G	A	0.23313	-0.4333	0.007858	0	kallikrein related peptidase 11 [Source:HGNC Symbol;Acc:HGNC:6359]
NME4	ENSG00000103202	rs7199565	16	394597	CAAAAACAAAAA	CAAAAACAAAAT	0.39911	0.1638	0.008027	1.49e-92	NME/NM23 nucleoside diphosphate kinase 4 [Source:HGNC Symbol;Acc:HGNC:7852]
PSAP	ENSG00000197746	rs1867981	10	71835464	T	C	0.48491	-0.2727	0.008165	1.4e-244	prosaposin [Source:HGNC Symbol;Acc:HGNC:9498]
RCN1	ENSG00000049449	rs531576	11	32089877	A	G	0.13047	-0.1735	0.011538	4.21e-51	reticulocalbin 1 [Source:HGNC Symbol;Acc:HGNC:9934]
LGMN	ENSG00000100600	rs2236264	14	92732735	T	C	0.15307	-0.159	0.011472	1.11e-43	legumain [Source:HGNC Symbol;Acc:HGNC:9472]
NFASC	ENSG00000163531	rs10159366	1	205006852	G	A	0.15362	-0.0925	0.011358	3.82e-16	neurofascin [Source:HGNC Symbol;Acc:HGNC:29866]
PAICS	ENSG00000128050	rs138933625	4	56448446	G	C	0.03342	-0.1926	0.021659	5.97e-19	phosphoribosylaminoimidazole carboxylase and phosphoribosylaminoimidazolesuccinocarboxamide synthase [Source:HGNC Symbol;Acc:HGNC:8587]
CYB5R2	ENSG00000166394	rs185375375	11	7661016	C	T	0.3222	0.221	0.008853	1.52e-137	cytochrome b5 reductase 2 [Source:HGNC Symbol;Acc:HGNC:24376]
TNFRSF1B	ENSG00000028137	rs5746026	1	12193005	A	G	0.03424	-0.2912	0.022544	3.61e-38	TNF receptor superfamily member 1B [Source:HGNC Symbol;Acc:HGNC:11917]
PLCG2	ENSG00000197943	rs8056564	16	81946414	C	T	0.46539	0.0597	0.008047	1.18e-13	phospholipase C gamma 2 [Source:HGNC Symbol;Acc:HGNC:9066]
CHL1	ENSG00000134121	rs11713232	3	393123	G	C	0.01317	0.4362	0.035978	7.88e-34	cell adhesion molecule L1 like [Source:HGNC Symbol;Acc:HGNC:1939]
CRELD1	ENSG00000163703	rs279546	3	9929085	A	C	0.18938	0.4987	0.007078	0	cysteine rich with EGF like domains 1 [Source:HGNC Symbol;Acc:HGNC:14630]
ACADSB	ENSG00000196177	rs11593582	10	123041939	G	A	0.1109	-0.1291	0.01227	6.9e-26	acyl-CoA dehydrogenase short/branched chain [Source:HGNC Symbol;Acc:HGNC:91]
CEACAM8	ENSG00000124469	rs10402361	19	42578696	T	A	0.08191	-0.1022	0.014969	8.63e-12	CEA cell adhesion molecule 8 [Source:HGNC Symbol;Acc:HGNC:1820]
WFDC5	ENSG00000175121	rs35456522	20	45098802	C	G	0.27453	-0.0585	0.00894	5.99e-11	WAP four-disulfide core domain 5 [Source:HGNC Symbol;Acc:HGNC:20477]
NADK	ENSG00000008130	rs4648629	1	1764023	A	C	0.45042	-0.124	0.008111	9.16e-53	NAD kinase [Source:HGNC Symbol;Acc:HGNC:29831]
SCARF2	ENSG00000244486	rs738087	22	20421260	G	A	0.21652	0.1556	0.009868	5.16e-56	scavenger receptor class F member 2 [Source:HGNC Symbol;Acc:HGNC:19869]
GLIPR1	ENSG00000139278	rs12422952	12	75487238	T	C	0.3989	-0.0859	0.008092	2.53e-26	GLI pathogenesis related 1 [Source:HGNC Symbol;Acc:HGNC:17001]
RNASE1	ENSG00000129538	rs146002128	14	20786205	A	G	0.10639	0.0738	0.013452	4.11e-08	ribonuclease A family member 1, pancreatic [Source:HGNC Symbol;Acc:HGNC:10044]
BLVRB	ENSG00000090013	rs117839078	19	40449042	T	C	0.00578	-0.2782	0.050433	3.46e-08	biliverdin reductase B [Source:HGNC Symbol;Acc:HGNC:1063]
ANXA2	ENSG00000182718	rs3743268	15	60385961	A	G	0.36954	-0.33	0.006643	0	annexin A2 [Source:HGNC Symbol;Acc:HGNC:537]
OLFML3	ENSG00000116774	rs17531384	1	114018602	G	C	0.15653	-0.067	0.011411	4.32e-09	olfactomedin like 3 [Source:HGNC Symbol;Acc:HGNC:24956]
RNASE3	ENSG00000169397	rs111391792	14	20875328	C	T	0.08654	-0.3568	0.014784	1.1e-128	ribonuclease A family member 3 [Source:HGNC Symbol;Acc:HGNC:10046]
TPM4	ENSG00000167460	rs8104011	19	16085954	A	G	0.01898	-0.244	0.029091	4.97e-17	tropomyosin 4 [Source:HGNC Symbol;Acc:HGNC:12013]
KNG1	ENSG00000113889	rs2304456	3	186727263	G	T	0.12203	0.3389	0.012253	2.2e-168	kininogen 1 [Source:HGNC Symbol;Acc:HGNC:6383]
PEAR1	ENSG00000187800	rs12566888	1	156899255	T	G	0.063	-0.1026	0.016492	4.93e-10	platelet endothelial aggregation receptor 1 [Source:HGNC Symbol;Acc:HGNC:33631]
MAPKAPK2	ENSG00000162889	rs4256810	1	206717104	C	T	0.27361	0.1771	0.009121	5.5e-84	MAPK activated protein kinase 2 [Source:HGNC Symbol;Acc:HGNC:6887]
PTGDS	ENSG00000107317	rs7040970	9	136964561	C	T	0.4943	0.141	0.008163	7.43e-67	prostaglandin D2 synthase [Source:HGNC Symbol;Acc:HGNC:9592]
IGFLR1	ENSG00000126246	rs3848662	19	35725155	T	G	0.12262	-0.6093	0.01006	0	IGF like family receptor 1 [Source:HGNC Symbol;Acc:HGNC:23620]
TRIM3	ENSG00000110171	rs11605141	11	6457154	T	C	0.24526	-0.0988	0.009534	3.66e-25	tripartite motif containing 3 [Source:HGNC Symbol;Acc:HGNC:10064]
CLEC1B	ENSG00000165682	rs659928	12	9996104	A	G	0.22486	0.1722	0.009737	5.52e-70	C-type lectin domain family 1 member B [Source:HGNC Symbol;Acc:HGNC:24356]
EFEMP1	ENSG00000115380	rs7577612	2	55906722	G	T	0.20733	0.0771	0.010167	3.37e-14	EGF containing fibulin extracellular matrix protein 1 [Source:HGNC Symbol;Acc:HGNC:3218]
DUSP13	ENSG00000079393	rs6480769	10	75091745	T	A	0.36753	-0.1501	0.00826	8.49e-74	dual specificity phosphatase 13 [Source:HGNC Symbol;Acc:HGNC:19681]
NRP1	ENSG00000099250	rs61843241	10	33318784	A	G	0.04665	0.1233	0.019684	3.75e-10	neuropilin 1 [Source:HGNC Symbol;Acc:HGNC:8004]
CTSH	ENSG00000103811	rs62013198	15	78931980	A	T	0.07357	0.6988	0.010723	0	cathepsin H [Source:HGNC Symbol;Acc:HGNC:2535]
ADGRF5	ENSG00000069122	rs4711861	6	46937230	GTGTGTGTGTGTGTGTGTGTGTGAGTGTGTT	GTGTGTGTGTGTGTGTGTGTGTGAGTGTGTG	0.12932	-0.2676	0.012037	1.68e-109	adhesion G protein-coupled receptor F5 [Source:HGNC Symbol;Acc:HGNC:19030]
A1BG	ENSG00000121410	rs73572630	19	58335766	A	T	0.04805	-0.7352	0.015739	0	alpha-1-B glycoprotein [Source:HGNC Symbol;Acc:HGNC:5]
SHANK3	ENSG00000251322	rs28689705	22	50715412	T	G	0.24482	0.2035	0.009676	3.32e-98	SH3 and multiple ankyrin repeat domains 3 [Source:HGNC Symbol;Acc:HGNC:14294]
FKBP1B	ENSG00000119782	rs55788848	2	24045851	T	C	0.20849	-0.2587	0.009962	1.09e-148	FKBP prolyl isomerase 1B [Source:HGNC Symbol;Acc:HGNC:3712]
CRISPLD2	ENSG00000103196	rs117454949	16	84902928	G	A	0.0214	0.1777	0.029768	2.38e-09	cysteine rich secretory protein LCCL domain containing 2 [Source:HGNC Symbol;Acc:HGNC:25248]
IL16	ENSG00000172349	rs79431016	15	81296180	G	C	0.04523	-1.0236	0.015467	0	interleukin 16 [Source:HGNC Symbol;Acc:HGNC:5980]
CLN5	ENSG00000102805	rs700363	13	77001261	A	G	0.08986	-0.172	0.013697	3.61e-36	CLN5 intracellular trafficking protein [Source:HGNC Symbol;Acc:HGNC:2076]
SERPINB13	ENSG00000197641	rs77157727	18	63586727	A	G	0.04297	-0.4352	0.019515	3.6e-110	serpin family B member 13 [Source:HGNC Symbol;Acc:HGNC:8944]
TAPBPL	ENSG00000139192	rs2532503	12	6448593	A	G	0.32468	0.3828	0.00491	0	TAP binding protein like [Source:HGNC Symbol;Acc:HGNC:30683]
FAM3B	ENSG00000183844	rs67443586	21	41339786	T	C	0.05102	-0.7349	0.015325	0	FAM3 metabolism regulating signaling molecule B [Source:HGNC Symbol;Acc:HGNC:1253]
UNC5B	ENSG00000107731	rs10999762	10	71284917	A	G	0.22104	-0.1125	0.009842	2.96e-30	unc-5 netrin receptor B [Source:HGNC Symbol;Acc:HGNC:12568]
CNDP1	ENSG00000150656	rs12326826	18	74569248	C	T	0.27848	-0.1885	0.009466	3.15e-88	carnosine dipeptidase 1 [Source:HGNC Symbol;Acc:HGNC:20675]
CREG1	ENSG00000143162	rs1229429	1	167535829	T	C	0.27857	-0.1007	0.009088	1.56e-28	cellular repressor of E1A stimulated genes 1 [Source:HGNC Symbol;Acc:HGNC:2351]
GOLM1	ENSG00000135052	rs113968521	9	86082177	C	T	0.13661	0.1808	0.012132	3.18e-50	golgi membrane protein 1 [Source:HGNC Symbol;Acc:HGNC:15451]
GOLM1	ENSG00000135052	rs113968521	9	86082177	C	T	0.13661	0.1256	0.012047	1.89e-25	golgi membrane protein 1 [Source:HGNC Symbol;Acc:HGNC:15451]
EDIL3	ENSG00000164176	rs10073440	5	84366827	G	A	0.46303	0.0491	0.008205	2.18e-09	EGF like repeats and discoidin domains 3 [Source:HGNC Symbol;Acc:HGNC:3173]
PCSK1	ENSG00000175426	rs6232	5	96416081	C	T	0.08679	-0.6235	0.010783	0	proprotein convertase subtilisin/kexin type 1 [Source:HGNC Symbol;Acc:HGNC:8743]
GAPDH	ENSG00000111640	rs56216299	12	6520180	CTAAAAAAAAAAAAATAT	CTAAAAAAAAAAATATAT	0.42535	0.0473	0.008299	1.2e-08	glyceraldehyde-3-phosphate dehydrogenase [Source:HGNC Symbol;Acc:HGNC:4141]
GAA	ENSG00000171298	rs2304849	17	80101663	C	G	0.22116	-0.342	0.009893	7.35e-262	alpha glucosidase [Source:HGNC Symbol;Acc:HGNC:4065]
CDNF	ENSG00000185267	rs61738953	10	14820083	G	C	0.0401	-0.757	0.020946	5.29e-286	cerebral dopamine neurotrophic factor [Source:HGNC Symbol;Acc:HGNC:24913]
PTGR1	ENSG00000106853	rs59893517	9	111581354	AAAAAC	GAAAAC	0.21111	-0.5125	0.007692	0	prostaglandin reductase 1 [Source:HGNC Symbol;Acc:HGNC:18429]
AHSG	ENSG00000145192	rs7647776	3	186602713	A	C	0.29369	0.3559	0.007571	0	alpha 2-HS glycoprotein [Source:HGNC Symbol;Acc:HGNC:349]
DPP7	ENSG00000176978	rs4880200	9	137099650	A	G	0.23919	0.4671	0.007716	0	dipeptidyl peptidase 7 [Source:HGNC Symbol;Acc:HGNC:14892]
KDR	ENSG00000128052	rs34231037	4	55106779	G	A	0.02292	-0.8861	0.027002	3.52e-236	kinase insert domain receptor [Source:HGNC Symbol;Acc:HGNC:6307]
S100A2	ENSG00000196754	rs61265945	1	153549049	A	G	0.04318	-0.2069	0.019392	1.42e-26	S100 calcium binding protein A2 [Source:HGNC Symbol;Acc:HGNC:10492]
GXYLT1	ENSG00000151233	rs190407775	12	42126028	GAAACAAACA	AAAACAAACA	0.02059	1.0934	0.022168	0	glucoside xylosyltransferase 1 [Source:HGNC Symbol;Acc:HGNC:27482]
NUDT9	ENSG00000170502	rs28529046	4	87440564	T	C	0.16738	-0.1379	0.010909	1.25e-36	nudix hydrolase 9 [Source:HGNC Symbol;Acc:HGNC:8056]
DTD2	ENSG00000129480	rs56183134	14	31438588	C	T	0.11109	-0.1573	0.012956	6.39e-34	D-aminoacyl-tRNA deacylase 2 [Source:HGNC Symbol;Acc:HGNC:20277]
CA6	ENSG00000131686	rs12059715	1	8955890	GAAAAC	GAAAAT	0.0335	0.5697	0.024888	5.72e-116	carbonic anhydrase 6 [Source:HGNC Symbol;Acc:HGNC:1380]
GSTP1	ENSG00000084207	rs1254123	11	67567341	C	T	0.46937	-0.1262	0.007962	1.4e-56	glutathione S-transferase pi 1 [Source:HGNC Symbol;Acc:HGNC:4638]
DNAJB1	ENSG00000132002	rs11085896	19	14541074	C	A	0.41547	-0.0523	0.008207	1.86e-10	DnaJ heat shock protein family (Hsp40) member B1 [Source:HGNC Symbol;Acc:HGNC:5270]
NRP2	ENSG00000118257	rs1547477	2	205778708	G	C	0.15197	-0.0962	0.011602	1.12e-16	neuropilin 2 [Source:HGNC Symbol;Acc:HGNC:8005]
COL15A1	ENSG00000204291	rs16918163	9	99051270	G	A	0.09172	0.2481	0.014367	8.14e-67	collagen type XV alpha 1 chain [Source:HGNC Symbol;Acc:HGNC:2192]
CPB1	ENSG00000153002	rs2291671	3	148840660	A	G	0.24902	0.2378	0.009702	1.14e-132	carboxypeptidase B1 [Source:HGNC Symbol;Acc:HGNC:2299]
GNS	ENSG00000135677	rs1690278	12	64739864	G	C	0.42917	-0.0449	0.008023	2.19e-08	glucosamine (N-acetyl)-6-sulfatase [Source:HGNC Symbol;Acc:HGNC:4422]
GSTO1	ENSG00000148834	rs78961630	10	104247833	G	A	0.02649	-0.5656	0.025441	1.68e-109	glutathione S-transferase omega 1 [Source:HGNC Symbol;Acc:HGNC:13312]
SAT2	ENSG00000141504	rs858523	17	7608211	T	C	0.43038	-0.2008	0.008166	1.64e-133	spermidine/spermine N1-acetyltransferase family member 2 [Source:HGNC Symbol;Acc:HGNC:23160]
[truncated: 2,147 more rows]

## Sheet: Supplementary Table 2
Supplementary Table 2 MR results for plasma proteins significantly associated with LUAD after Bonferroni correction.
Protein	SNP	Effect allele	Other allele	OR (95% CI)	P value	PVE
ALAD	rs11790374	C	T	0.79 (0.72, 0.87)	4.92e-07	5.31%
ALAD	rs1800435	G	C	0.79 (0.72, 0.87)	4.92e-07	5.31%
ALAD	rs12351168	G	A	0.79 (0.72, 0.87)	4.92e-07	5.31%
FLT1	rs56728557	A	G	0.39 (0.28, 0.55)	8.58e-08	0.35%
FLT1	rs34867831	C	A	0.39 (0.28, 0.55)	8.58e-08	0.35%
ICAM5	rs60185972	G	A	0.91 (0.88, 0.95)	2.94e-05	43.56%
ICAM5	rs12460655	T	G	0.91 (0.88, 0.95)	2.94e-05	43.56%
ICAM5	rs41276880	A	G	0.91 (0.88, 0.95)	2.94e-05	43.56%
ICAM5	rs5030347	A	C	0.91 (0.88, 0.95)	2.94e-05	43.56%
ICAM5	rs118041227	A	G	0.91 (0.88, 0.95)	2.94e-05	43.56%
ICAM5	rs578248699	AAA	AAT	0.91 (0.88, 0.95)	2.94e-05	43.56%
MDGA2	rs12587059	C	T	1.13 (1.08, 1.19)	1.4e-07	55.04%
MDGA2	rs116174082	A	G	1.13 (1.08, 1.19)	1.4e-07	55.04%
MDGA2	rs79827742	A	G	1.13 (1.08, 1.19)	1.4e-07	55.04%
MDGA2	rs4900811	T	C	1.13 (1.08, 1.19)	1.4e-07	55.04%
MDGA2	rs77544995	C	T	1.13 (1.08, 1.19)	1.4e-07	55.04%
MDGA2	rs149817759	A	G	1.13 (1.08, 1.19)	1.4e-07	55.04%
MDGA2	rs75705866	AGTATATATGCTTCTGGGGTATATTTCCTTCTCTATAAA	AGTATATATGCTTCTGGGGTCTATTTCCTTCTCTATAAA	1.13 (1.08, 1.19)	1.4e-07	55.04%
MDGA2	rs79724029	G	T	1.13 (1.08, 1.19)	1.4e-07	55.04%
MDGA2	rs8011466	G	C	1.13 (1.08, 1.19)	1.4e-07	55.04%
NTM	rs2155389	A	G	1.12 (1.09, 1.16)	3.57e-11	45.29%
NTM	rs138580446	A	C	1.12 (1.09, 1.16)	3.57e-11	45.29%
NTM	rs4312071	T	C	1.12 (1.09, 1.16)	3.57e-11	45.29%
NTM	rs7118465	T	C	1.12 (1.09, 1.16)	3.57e-11	45.29%
NTM	rs693537	AAATAAT	AAAAAAT	1.12 (1.09, 1.16)	3.57e-11	45.29%
NTM	rs12278021	A	G	1.12 (1.09, 1.16)	3.57e-11	45.29%
NTM	rs12790085	T	C	1.12 (1.09, 1.16)	3.57e-11	45.29%
NTM	rs2511504	C	T	1.12 (1.09, 1.16)	3.57e-11	45.29%
NTM	rs12800878	A	G	1.12 (1.09, 1.16)	3.57e-11	45.29%
NTM	rs1655496	A	G	1.12 (1.09, 1.16)	3.57e-11	45.29%
PMM2	rs3826198	A	C	1.35 (1.18, 1.53)	9.21e-06	2.68%
PMM2	rs1273428	A	G	1.35 (1.18, 1.53)	9.21e-06	2.68%
PMM2	rs1641002	C	T	1.35 (1.18, 1.53)	9.21e-06	2.68%
RNASET2	rs71573407	A	G	1.15 (1.08, 1.21)	1.57e-06	17.58%
RNASET2	rs11758758	G	A	1.15 (1.08, 1.21)	1.57e-06	17.58%
RNASET2	rs162298	A	G	1.15 (1.08, 1.21)	1.57e-06	17.58%
RNASET2	rs13216122	C	T	1.15 (1.08, 1.21)	1.57e-06	17.58%
TFPI	rs116350534	G	T	4.58 (3.02, 6.94)	8.44e-13	0.24%
VWC2	rs76395608	A	T	0.85 (0.79, 0.92)	1.64e-05	8.01%
VWC2	rs691014	G	A	0.85 (0.79, 0.92)	1.64e-05	8.01%
VWC2	rs557626	A	G	0.85 (0.79, 0.92)	1.64e-05	8.01%
VWC2	rs10282410	A	C	0.85 (0.79, 0.92)	1.64e-05	8.01%
Notes: MR: Mendelian randomization; LUAD: lung adenocarcinoma; SNP: single nucleotide polymorphism; OR: odds ratio; CI: confidence interval; PVE: proportion of variance explained.

## Sheet: Supplementary Table 3
Supplementary Table 3 MR results of proteome and LUAD.
Exposure	Outcome	nSNPs	MR-IVW				MR-Egger			Weighted median			Weighted mode			Simple mode			Global_Test (Pval)	Egger_intercept (Pval)	Q_statistics (Pval)
			beta	se	Pval	OR[95% CI]	beta	se	Pval	beta	se	Pval	beta	se	Pval	beta	se	Pval
ALAD	LUAD	6	-0.24	0.047	4.92e-07	0.79(0.72, 0.87)	-0.12	0.108	0.32	-0.22	0.054	5.1e-05	-0.22	0.05	0.007	-0.34	0.078	0.0074	0.93	0.31	0.93
FLT1	LUAD	4	-0.930612	0.173797	8.57572e-08	0.39(0.28, 0.55)	-0.211636	10.7645	0.986099	-0.92848	0.225041	3.69409e-05	-0.921088	0.272274	0.0429979	-0.921241	0.263198	0.039476	1	0.95	1
ICAM5	LUAD	13	-0.0906687	0.0216993	2.93549e-05	0.91(0.88, 0.95)	-0.063622	0.0530394	0.255524	-0.0603693	0.0278799	0.0303625	-0.0601942	0.0244736	0.0300626	-0.0601942	0.0422647	0.179864	0.62	0.59	0.6
MDGA2	LUAD	16	0.124004	0.0235526	1.402e-07	1.13(1.08, 1.19)	0.150302	0.0440087	0.00418372	0.134345	0.0281835	1.87198e-06	0.128898	0.0274248	0.000284693	0.126316	0.0364309	0.00344743	1	0.49	1
NTM	LUAD	22	0.117499	0.0177467	3.56986e-11	1.12(1.09, 1.16)	0.115147	0.0322236	0.0019024	0.117157	0.0231436	4.14458e-07	0.11524	0.0202328	1.18342e-05	0.11524	0.0321514	0.00174729	0.94	0.93	0.9
PMM2	LUAD	6	0.297178	0.0670082	9.20927e-06	1.35(1.18, 1.53)	0.0433646	0.153064	0.790998	0.343444	0.0821219	2.88794e-05	0.337374	0.0941121	0.0157944	0.424716	0.110625	0.0121331	0.63	0.14	0.56
RNASET2	LUAD	6	0.136279	0.028377	1.56754e-06	1.15(1.08, 1.21)	0.05094	0.0935623	0.615062	0.125718	0.0322626	9.75075e-05	0.135573	0.03285	0.00911139	0.144108	0.0329274	0.00717794	0.86	0.39	0.84
TFPI	LUAD	2	1.52073	0.212575	8.43889e-13	4.58(3.02, 6.94)	NA	NA	NA	NA	NA	NA	NA	NA	NA	NA	NA	NA	NA	NA	1
VWC2	LUAD	8	-0.159366	0.0369828	1.63857e-05	0.85(0.79, 0.92)	-0.261759	0.0749425	0.0129392	-0.198939	0.0470519	2.35701e-05	-0.192929	0.0492544	0.00577132	-0.164405	0.0821001	0.0853053	0.55	0.17	0.55
Notes: MR: Mendelian randomization; LUAD: lung adenocarcinoma; SNP: single nucleotide polymorphism; nSNPs: number of SNPs; se: standard error; OR: odds ratio; CI: confidence interval; IVW:inverse-variance-weighted.

## Sheet: Supplementary Table 4
Supplementary Table 4 Steiger filtering and reverse MR results of LUAD as exposure and proteome as outcome.
Exposure	Outcome	nSNPs	Steiger filtering	MR-IVW		MR-Egger		Weighted median		Weighted mode		Simple mode		Global_Test (Pval)	Egger_intercept (Pval)	Q_statistics (Pval)
				OR[95% CI]	Pval	OR[95% CI]	Pval	OR[95% CI]	Pval	OR[95% CI]	Pval	OR[95% CI]	Pval
LUAD	ALAD	6	Passed	0.99 (0.97, 1.00)	0.13	1.04 (0.98, 1.09)	0.18	0.98 (0.95, 1.02)	0.3	1.10 (1.03, 1.17)	0.00	1.10 (1.01, 1.20)	0.03	0.24	0.212393	0.32
LUAD	FLT1	4	Passed	1.01 (0.99, 1.03)	0.23	0.98 (0.94, 1.02)	0.26	0.93 (0.89, 0.96)	3.4e-05	0.91 (0.87, 0.94)	5.3e-06	1.10 (0.97, 1.25)	0.12	0.23	0.040203	0.34
LUAD	ICAM5	13	Passed	1.01 (0.99, 1.02)	0.35	0.97 (0.93, 1.00)	0.08	1.02 (0.99, 1.05)	0.288	0.96 (0.93, 1.00)	0.04	1.10 (1.02, 1.20)	0.02	0.57	0.073104	0.82
LUAD	MDGA2	16	Passed	1.02 (1.00, 1.04)	0.02	1.04 (0.99, 1.08)	0.1	0.99 (0.96, 1.01)	0.29	0.96 (0.93, 1.00)	0.04	1.10 (1.02, 1.18)	0.02	0.056	0.019536	0.13
LUAD	NTM	22	Passed	1.01 (0.99, 1.03)	0.18	0.98 (0.94, 1.02)	0.36	1.07 (1.04, 1.11)	7.5e-06	1.10 (1.00, 1.20)	0.05	1.11 (1.05, 1.16)	0.00023	0.028	0.420891	0.066
LUAD	PMM2	6	Passed	1.03 (1.01, 1.05)	0.01	1.05 (1.01, 1.10)	0.02	1.01 (0.98, 1.04)	0.58	0.96 (0.93, 0.99)	0.03	1.10 (1.02, 1.19)	0.01	0.31	0.108965	0.49
LUAD	RNASET2	6	Passed	0.97 (0.96, 0.99)	0.01	0.94 (0.91, 0.98)	0	0.97 (0.94, 1.00)	0.05	1.09 (1.05, 1.13)	8.6e-06	1.10 (1.01, 1.21)	0.04	0	1.4e-05	1.4e-07
LUAD	TFPI	2	Passed	0.99 (0.97, 1.00)	0.12	0.98 (0.95, 1.02)	0.35	0.96 (0.93, 1.00)	0.03	0.90 (0.87, 0.94)	9.9e-06	1.11 (0.99, 1.24)	0.09	0.004	0.033913	0.06
LUAD	VWC2	8	Passed	0.99 (0.97, 1.00)	0.12	0.98 (0.95, 1.02)	0.35	0.98 (0.95, 1.02)	0.29	0.96 (0.93, 0.98)	0.00	1.10 (1.01, 1.21)	0.04	0.028	0.765147	0.066
Notes: MR: Mendelian randomization; LUAD: lung adenocarcinoma; SNP: single nucleotide polymorphism; nSNPs: number of SNPs; OR: odds ratio; CI: confidence interval; IVW:inverse-variance-weighted.

## Sheet: Supplementary Table 5
Supplementary Table 5 Bayesian co-localization analysis on nine potential causal proteins.
Protein	SNP	Co-localization (coloc.abf)					tier
		PPH0	PPH1	PPH2	PPH3	PPH4
ALAD	rs1800435	3.60318e-172	0.320225	1.85e-173	0.0157466	0.664	tier 2
FLT1	rs77374137	0.786829	0.064925	0.0692082	0.0056373	0.0734003	tier 3
ICAM5	rs5500	1.54777e-291	0.915583	2.92498e-293	0.0172355	0.0671819	tier 3
MDGA2	rs79195323	1.39511e-297	0.924215	1.54626e-299	0.0101779	0.0656075	tier 3
NTM	rs79481390	2.16306e-43	0.864164	7.61709e-45	0.0303255	0.105511	tier 3
PMM2	rs1079349	1.00465e-62	0.77395	2.10663e-63	0.162225	0.063825	tier 3
RNASET2	rs2757039	3.6401e-196	0.0176173	1.67076e-196	0.00711089	0.975272	tier 1
TFPI	rs116350534	7.33779e-07	0.0164207	1.43285e-07	0.00222512	0.981353	tier 1
VWC2	rs7778226	1.50286e-225	0.232712	1.1198e-226	0.0165891	0.750698	tier 1
Notes: Druggable genes were divided into three tiers, including targets of approved drugs and drugs in clinical development (tier 1), proteins closely related to drug targets or with associated drug-like compounds (tier 2), and extracellular proteins and members of key drug-target families (tier 3). SNP: single nucleotide polymorphism.

## Sheet: Supplementary Table 6
Supplementary Table 6 Previously-reported genome-wide significant association of SNPs as genetic instruments of three potential causal proteins.
Tissue	Protein	SNP	hg19_coordinates	hg38_coordinates	effect_allele	other_allele	trait	study	pmid	ancestry	year	beta	se	pval	N_samples	N_cases	N_controls	dataset
Plasma	RNASET2	rs71573407	chr6:168101831	chr6:167701151	A	G	Complications of the puerperium	Neale B	UKBB	European	2017	0.001155	0.0002353	9.078e-07	337199	81	337118	Neale-B_UKBB_EUR_2017
Plasma	RNASET2	rs162298	chr6:167455629	chr6:167042141	G	A	Crohn’s disease	IBDGC	26192919	European	2015	0.1316	0.0279	2.281e-06	20883	5956	14927	IBDGC_Chrons-Disease_EUR_2015
Plasma	RNASET2	rs162298	chr6:167455629	chr6:167042141	G	A	Self-reported hypothyroidism or myxoedema	Neale B	UKBB	European	2017	0.005005	0.0005994	6.827e-17	337159	16376	320783	Neale-B_UKBB_EUR_2017
Plasma	RNASET2	rs162298	chr6:167455629	chr6:167042141	G	A	Treatment with levothyroxine sodium	Neale B	UKBB	European	2017	0.004842	0.0005523	1.846e-18	337159	13717	323442	Neale-B_UKBB_EUR_2017
Plasma	TFPI	rs116350534	chr2:188343762	chr2:187479035	G	T	Lung adenocarcinoma	McKay JD	28604730	European	2017	-0.3728	0.08236	6e-06	-	-	-	NHGRI-EBI_GWAS_Catalog
Plasma	VWC2	rs10282410	chr7:49002811	chr7:48963215	A	C	Sitting height	Neale B	UKBB	European	2017	0.008738	0.001888	3.677e-06	336172	0	336172	Neale-B_UKBB_EUR_2017
Notes: SNP: single nucleotide polymorphism; chr: chromosome; se: standard error; N_samples: number of samples; N_cases: number of cases; N_controls: number of controls

## Sheet: Supplementary Table 7
Supplementary Table 7 MR results of risk factors versus LUAD (GWAS from European population).
Exposure	Outcome	nSNPs	MR-IVW					MR-Egger			Weighted median			Weighted mode			Simple mode			Global_Test (Pval)	Egger_intercept (Pval)	Q_statistics (Pval)
			beta	se	Pval	Padjust	OR[95% CI]	beta	se	Pval	beta	se	Pval	beta	se	Pval	beta	se	Pval
Age of smoking initiation	LUAD	170	-0.535669	0.106676	5.1287e-07	5.9e-07	0.59 (0.47, 0.72)	-1.13453	0.339869	0.00103866	-0.583525	0.141722	3.83172e-05	-0.80368	0.416509	0.0553362	-0.892613	0.46309	0.0555924	0.734	0.0654364	0.0176625
Number of cigarettes smoked daily	LUAD	191	1.58644	0.105164	2.01976e-51	1.6e-50	4.89 (3.98, 6.00)	2.60883	0.189961	3.21179e-30	1.58722	0.120188	8.08332e-40	2.41176	0.274691	9.46326e-16	0.498685	0.488863	0.308982	0.18	0.06	1.45216e-48
Pack years of smoking	LUAD	216	0.292361	0.0368067	1.97125e-15	5.3e-15	1.34 (1.25, 1.44)	0.397167	0.0862827	7.13314e-06	0.143531	0.0374546	0.00012704	0.101823	0.0582804	0.0820432	0.0706934	0.0869106	0.416887	0.002	0.18	2.5e-74
Maternal smoking around birth	LUAD	451	1.28419	0.207537	6.10096e-10	9.8e-10	3.61 (2.40, 5.42)	1.17302	0.669206	0.0803088	0.856272	0.237158	0.000305541	0.523859	0.940713	0.57789	0.523859	0.988376	0.596359	0.136	0.861348	6.72882e-20
Any parental history of lung cancer	LUAD	119	0.793363	0.10955	4.4212e-13	8.8e-13	2.21 (1.78, 2.74)	1.23059	0.320883	0.000203841	0.350355	0.0757748	3.77082e-06	0.180568	0.194753	0.355733	0.166723	0.196186	0.397146	0.002	0.15	3e-105
Average weekly beer intake	LUAD	389	0.532423	0.102568	2.09272e-07	2.8e-07	1.70 (1.39, 2.08)	0.210651	0.30751	0.49374	0.526131	0.149393	0.000428622	0.830437	0.455991	0.0693508	0.709868	0.552157	0.19934	0.146	0.267733	0.147481
Leisure activities	LUAD	43	-0.516422	0.230223	0.0248876	0.025	0.60 (0.38, 0.94)	-0.325761	0.809574	0.687565	-0.601838	0.306584	0.049641	-0.94437	1.20053	0.431858	-0.52337	1.3268	0.693402	NA	0.806034	1.11374e-05
COPD	LUAD	216	0.292361	0.0368067	1.97125e-15	5.3e-15	1.34 (1.25, 1.44)	0.397167	0.0862827	7.13314e-06	0.143531	0.0364079	8.07046e-05	0.101823	0.0521006	0.0519553	0.0706934	0.0920906	0.443537	0.002	0.18087	2.50657e-74
Notes: MR: Mendelian randomization; LUAD: lung adenocarcinoma; GWAS: genome-wide association study; SNP: single nucleotide polymorphism; nSNPs: number of SNPs; se: standard error; OR: odds ratio; CI: confidence interval; IVW:inverse-variance-weighted.

## Sheet: Supplementary Table 8
Supplementary Table 8 MR results of proteome and LUAD risk factors.
Exposure	Outcome	nSNPs	MR-IVW				MR-Egger			Weighted median			Weighted mode			Simple mode			Global_Test (Pval)	Egger_intercept (Pval)	Q_statistics (Pval)
			beta	se	Pval	OR[95% CI]	beta	se	Pval	beta	se	Pval	beta	se	Pval	beta	se	Pval
RNASET2	Age of smoking initiation	155	-0.0110695	0.00335684	0.000975204	0.989(0.983, 0.996)	-0.00842927	0.00519514	0.106748	-0.0148157	0.00585328	0.0113682	-0.0117596	0.00544492	0.0323408	0.00870634	0.0114645	0.448763	0.229	0.505942	0.227202
RNASET2	Number of cigarettes smoked daily	167	-0.00290357	0.00418598	0.487907	0.997(0.989, 1.005)	-0.00611952	0.0065078	0.34842	-0.00453051	0.00666613	0.496738	-0.00580009	0.00678991	0.394213	-0.0114872	0.0131983	0.385366	0.337	0.519046	0.333269
RNASET2	Pack years of smoking	167	-0.00117591	0.00419797	0.779391	1.000(0.990,1.010)	0.0100092	0.00643334	0.121663	0.00194987	0.00647691	0.763377	0.00374007	0.00542753	0.491727	0.00374007	0.0130671	0.775067	0.149	0.0242636	0.148369
RNASET2	Maternal smoking around birth	158	0.00174175	0.00132201	0.18767	1.002(0.999, 1.004)	-0.00141015	0.00202785	0.487843	-0.000106936	0.00201378	0.957651	-0.000665587	0.00206268	0.747367	0.00045705	0.00463589	0.92159	0.785	0.0435364	0.0234762
RNASET2	Any parental history of lung cancer	169	0.0342122	0.0121512	0.00486939	1.030(1.010, 1.060)	-0.000882277	0.0186103	0.962245	0.0143664	0.0149494	0.336551	0.0139816	0.0162909	0.39198	0.0356592	0.0326466	0.276274	<0.005	0.0147904	5.68024e-17
RNASET2	Average weekly beer intake	167	-0.00622472	0.00200455	0.00190086	1.035(1.011, 1.060)	-0.00513782	0.00312344	0.10189	-0.00578514	0.00318719	0.0695055	-0.00251826	0.00335046	0.453346	-0.0124476	0.00716702	0.0842794	0.305	0.65005	0.324236
RNASET2	Leisure activities	166	0.00128715	0.00104229	0.216858	1.035(1.011, 1.060)	-0.00348537	0.00154936	0.0258077	-0.0021088	0.00138097	0.126749	-0.002046	0.00125552	0.105092	-4.59117e-05	0.00265556	0.986227	0.195	8.67881e-05	8.00886e-06
RNASET2	COPD	180	0.00627751	0.015655	0.688428	1.035(1.011, 1.060)	-0.00921955	0.0239872	0.701176	-0.0100503	0.0221738	0.650368	-0.0113683	0.0192045	0.554627	-0.0176357	0.0414042	0.670664	0.13	0.394711	9.43533e-05
TFPI	Age of smoking initiation	112	-0.00109888	0.00520423	0.83277	0.999(0.989, 1.009)	0.016965	0.0095761	0.0792296	0.00500895	0.0079218	0.527191	0.0197805	0.00953968	0.04044	0.0282319	0.0174969	0.109467	0.229	0.0277059	0.228196
TFPI	Number of cigarettes smoked daily	116	0.0166144	0.00683289	0.0150353	1.017(1.003, 1.030)	0.00862812	0.0129531	0.50669	0.0163734	0.010603	0.122535	0.0111507	0.0139857	0.426922	0.0363652	0.0224753	0.1084	0.103	0.469133	0.104982
TFPI	Pack years of smoking	116	0.0154676	0.00691516	0.0253014	1.020(1.000, 1.030)	0.00365917	0.0130775	0.780133	0.0199005	0.010141	0.0497176	0.0227762	0.0115758	0.0515257	0.0369309	0.0190759	0.0553223	0.814	0.289745	0.0274627
TFPI	Maternal smoking around birth	116	0.00466218	0.00238959	0.0510526	1.005(1.000, 1.009)	-0.00909133	0.00428066	0.0358473	-0.00218939	0.00319147	0.492704	-0.00172588	0.00347412	0.620292	0.00807713	0.00707144	0.255736	0.68	0.000247153	1.42481e-06
TFPI	Any parental history of lung cancer	119	0.0297858	0.0160157	0.0629149	1.030(1.000, 1.060)	-0.0154444	0.0294507	0.600981	-0.0164605	0.0207279	0.427123	-0.0194521	0.022251	0.383779	-0.0194521	0.0423639	0.64696	0.56	0.0709046	4.58367e-06
TFPI	Average weekly beer intake	116	-0.000270714	0.0036014	0.94008	1.000(0.993, 1.007)	-0.00407523	0.00683173	0.552013	0.0024779	0.00497435	0.618388	0.0024779	0.00497435	0.618388	0.0059042	0.0109015	0.589145	0.21	0.513163	0.00203685
TFPI	Leisure activities	116	0.00112666	0.0015607	0.470361	1.001(0.998, 1.004)	0.00388372	0.00295095	0.190784	0.00221218	0.00217209	0.308462	0.00302152	0.00301325	0.31809	0.00344292	0.00539931	0.524963	0.84	0.273446	0.000950593
TFPI	COPD	124	0.0377668	0.0242061	0.118707	1.038(0.990, 1.089)	0.0127993	0.0459668	0.781141	0.0236808	0.0355867	0.505769	0.0157222	0.0394294	0.690774	-0.0173106	0.0744367	0.816494	0.88	0.523681	0.00614533
VWC2	Age of smoking initiation	191	-0.00283397	0.00341784	0.407008	0.997(0.991, 1.004)	0.00109133	0.00555271	0.844399	-0.00957532	0.00625822	0.126007	-0.0111446	0.00678359	0.102064	-0.00289243	0.0127606	0.820926	0.373	0.370728	0.387682
VWC2	Number of cigarettes smoked daily	193	-0.000579606	0.00482431	0.90437	0.999(0.990, 1.009)	-0.0136907	0.00770109	0.0770334	-0.00293636	0.00765131	0.701148	-0.00577236	0.00868397	0.507031	0.00334759	0.0172752	0.846553	NA	0.0311696	0.0137173
VWC2	Pack years of smoking	193	0.00372627	0.00448593	0.406167	1.000(0.990,1.010)	7.74833e-05	0.00724197	0.991475	0.00314437	0.0069123	0.649184	-0.00254628	0.00833609	0.760352	-0.00664028	0.0157991	0.67474	0.095	0.521378	0.0971364
VWC2	Maternal smoking around birth	193	0.00231236	0.00146121	0.113537	1.002(0.999, 1.005)	0.000684906	0.00235488	0.771485	8.56306e-05	0.00229208	0.970198	0.00022683	0.00234911	0.923177	-0.00189912	0.00430547	0.659641	0.8	0.379102	0.000294036
VWC2	Any parental history of lung cancer	175	0.00772093	0.011475	0.501045	1.010(0.990, 1.030)	-0.0341591	0.0179875	0.0592234	-0.0124612	0.0150384	0.407315	-0.00867029	0.015824	0.584449	-0.00867029	0.0305654	0.777005	0.155	0.00330302	1.37528e-08
VWC2	Average weekly beer intake	193	0.00207319	0.00218325	0.342322	1.002(0.998, 1.006)	0.00326652	0.00352478	0.355236	3.92628e-05	0.00372032	0.99158	-0.000956188	0.00390152	0.806656	0.0134198	0.0078275	0.0880618	0.12	0.666365	0.133331
VWC2	Leisure activities	193	0.00371428	0.0010008	0.000206191	1.004(1.002, 1.006)	0.00491503	0.00161252	0.00262972	0.00485589	0.00150586	0.00126121	0.00517985	0.00164833	0.00194078	0.00606634	0.00313355	0.0543447	0.854	0.343393	0.0052862
VWC2	COPD	203	-0.00465	0.0177935	0.793837	0.995(0.961, 1.031)	-0.00517555	0.0294563	0.860704	-0.00424992	0.0270534	0.875171	-0.0101163	0.0281659	0.719843	0.0383668	0.0649242	0.555216	0.03	0.982135	9.7561e-06
Notes: MR: Mendelian randomization; LUAD: lung adenocarcinoma; SNP: single nucleotide polymorphism; nSNPs: number of SNPs; se: standard error; OR: odds ratio; CI: confidence interval; IVW:inverse-variance-weighted; COPD: chronic obstructive pulmonary disease.

## Sheet: Supplementary Table 9
Supplementary Table 9 LUAD mediation results for protein targets on LUAD via risk factors.
Exposure	Mediator	Outcome	Mediation effect	Total effect	proportion of mediation effect
			beta	beta
TFPI	Number of cigarettes smoked daily	LUAD	0.027	1.52	0.027
TFPI	Pack years of smoking	LUAD	0.019	1.52	0.013
VWC2	Leisure activities	LUAD	-0.0019	-0.16	0.012
Notes: LUAD: lung adenocarcinoma.

[truncated: 1 more sheets: Supplementary Table 10]
